# Supplementary material for: A putative lipase affects Pseudomonas aeruginosa biofilm matrix production
Source: mSphere. 2023 Sep 27;8(5):e00374-23. doi: 10.1128/msphere.00374-23 (PMC10597414; doi:10.1128/msphere.00374-23)
Supplement: Data Set S1 — Summary of lipid differences. [file msphere.00374-23-s0001.xlsx]

## Sheet: Sheet1
Mass	Compound Formula	Compound Name	PA14 - PA14 D04030 (A)	DamrZ DptsP - DamrZ DptsP D04030 (B)	T TEST (A)	T TEST (B)
454.29	C21H44O7PN	LPE(16:0)	-0.019		0.031
480.31	C21H46O7PN	LPE(18:1)	-0.035		0.014
662.47	C35H68O8PN	PE(30:1)	-0.081		0.002
664.49	C35H70O8PN	PE(30:0)	-0.067	-0.036	0	0.032
606.41	C31H60O8PN	PE(26:1)		0.005		0.0398
674.51	C37H72O7PN	PE(31:2)	-0.007	-0.008	0.003	0.001
676.53	C37H74O7PN	PE(31:1)	-0.012	-0.018	0.004	0.035
678.54	C37H76O7PN	PE(31:0)	-0.016	-0.009	0.001	0.015
688.49	C37H70O8PN	PE(32:2)	-0.141		0
690.51	C37H72O8PN	PE(32:1)	-0.239		0.002
692.52	C37H74O8PN	PE(32:0)	-0.258	-0.202	0	1.63141e-06
702.54	C39H76O7PN	PE(33:2)	-0.044	-0.097	0	7.43426e-06
704.56	C39H78O7PN	PE(33:1)		-0.192		0.000138179
706.57	C39H80O7PN	PE(33:0)	-0.034	-0.022	0.001	0.003
708.52	C37H74O9PN	PE(32:0)	-0.008		0.001
714.51	C39H72O8PN	PE(34:3)	-0.026		0.002
718.54	C39H76O8PN	PE(34:1)	2.866	2.638	0	0.0336
720.55	C39H78O8PN	PE(34:0)	-0.053		0.04
730.54	C40H76O8PN	PE(35:2)	-0.512	-0.36	0	0.004
732.55	C40H78O8PN	PE(35:1)	-0.322		0
734.57	C40H80O8PN	PE(35:0)	-0.031	-0.022	0	1.60243e-06
744.55	C41H78O8PN	PE(36:2)	-0.252	-0.567	0.01	0.000204601
758.57	C42H80O8PN	PE(37:2)	-0.067	-0.042	0	0.0350044
760.58	C42H82O8PN	PE(37:1)	-0.022	-0.007	0	0.030184
772.58	C43H82O8PN	PE(38:2)	-0.014		0.001
730.54	C40H76O8PN	PC(32:2)	-0.003		0.004
732.55	C40H78O8PN	PC(32:1)	-0.019		0.018
734.57	C40H80O8PN	PC(32:0)	-0.016		0.002
758.57	C42H80O8PN	PC(34:2)	-0.074		0
760.58	C42H82O8PN	PC(34:1)	-0.625		0
762.6	C42H84O8PN	PC(34:0)	-0.015		0.007
786.6	C44H84O8PN	PC(36:2)	-0.071		0.01
788.61	C44H86O8PN	PC(36:1)	-0.01		0.014
703.57	C39H79N2O6P	SM(34:0)		-0.001		0.040029
775.67	C44H91N2O6P	SM(39:0)	-0.006		0.018
801.68	C46H93N2O6P	SM(41:1)	-0.003		0.002
803.7	C46H95N2O6P	SM(41:0)	-0.002		0.005
789.68	C45H93N2O6P	DSM(40:1)		-0.003		0.005
682.46	C34H65O10P	PG(28:1)		0.018		0.047
740.54	C38H75O10P	PG(32:0)	-0.043		0
752.54	C39H75O10P	PG(33:1)	-0.024		0.048
750.53	C39H73O10P	PG(33:2)		-0.016		0.00423
764.54	C40H75O10P	PG(34:2)	0.383	0.466	0.051	0.0019
778.56	C41H77O10P	PG(35:2)	-0.085		0.01
780.57	C41H79O10P	PG(35:1)	-0.126		0.001
790.56	C42H77O10P	PG(36:3)		-0.008		0.006
806.59	C43H81O10P	PG(37:2)	-0.029		0.013
808.6	C43H83O10P	PG(37:1)		-0.003		0.02971
820.6	C44H83O10P	PG(38:2)	-0.007		0.045
733.5	C39H75O10P	PG(33:1)	-0.144	-0.161	0.049	0.0026
737.49	C38H75O11P	PG(32:0)		0.108		0.0246
747.52	C40H77O10P	PG(34:1)	-0.63		0.018
791.58	C43H85O10P	PG(37:0)	-0.154		0
805.59	C44H87O10P	PG(38:0)	-0.115	0.304	0.025	0.0049
833.62	C46H91O10P	PG(40:0)		0.009		0.022
915.65	C49H93O11PN2	LysylPG (37:2)	0.048	0.052
