# Supplementary material for: A putative lipase affects Pseudomonas aeruginosa biofilm matrix production
Source: mSphere. 2023 Sep 27;8(5):e00374-23. doi: 10.1128/msphere.00374-23 (PMC10597414; doi:10.1128/msphere.00374-23)
Supplement: Data Set S2 — Raw lipidomics data. [file msphere.00374-23-s0002.xlsx]

## Sheet: Notes
																	Spectra printed:
	Somalisa Pan041122 - Matthew Cabeen Lab								Note from Ruth about QCs →
		data processed by		Mary Roth
	Pseudomonas aeruginosa								See Note #3, below, regarding the DGDG and MGDG response factors.								phospholipids		5 ul of phospholipid std
	Samples								2/28/17 Mary: corrected for Xevo response factors							formulas	lipid species	mass of ion	nmol/sample	used to quantify	Scan Mode
	see KLRC sheet		Waters Xevo TQS mass spec													C20H41O9P	lysoPG 14:0	455.3	0.3	LysoPG	-Prec153
			adjusted for SPLASH response factors													C24H49O9P	lysoPG 18:0	511.3	0.3	LysoPG	-Prec153
																				SQDG	-Prec 225 (mass and intensity from -Prec153 mode copied and pasted into this data)
																C34H67O10P	di 14:0 PG	684.5	0.3	PG	+NL189
	Please note: 1. How to find your way around the file: a. Be careful because most of the sheets contain references to each other; thus alterations in one sheet will affect others. b. The sheet(s) at the far right of the file contain(s) the original processed data. c. The Background subtracted sheet is where we subtract any contaminants in the mass spec or in our internal standards from each lipid …															C46H91O10P	di Phy (20:0)PG	852.7	0.3	PG	+NL189
																C19H40O7PN	lysoPE 14:0	426.3	0.3	LysoPE	+NL141
																C23H48O7PN	lysoPE 18:0	482.3	0.3	LysoPE	+NL141
																C29H58O8PN	di 12:0 PE	580.5	0.3	PE	+NL141
																C45H90O8PN	diPhy(20:0)PE	804.7	0.3	PE	+NL141
																C51H102O8PN	di 23:0 PE	888.9	0.3	PE	+NL141
																C21H44O7PN	lysoPC 13:0	454.3	0.6	LysoPC	+Prec184
																C27H56O7PN	lysoPC 19:0	538.3	0.6	LysoPC	+Prec184
																C32H64O8PN	di 12:0 PC	622.4	0.6	PC	+Prec184
																C56H108O8PN	di 24:1 PC	954.9	0.6	PC	+Prec184
																	lysoPA 14:0	400.3	0.3	LysoPA	+NL115
																	lysoPA 18:0	456.3	0.3	LysoPA	+NL115
											Reference:					C31H61O8P	di14:0 PA	610.5	0.3	PA	+NL115
											Shiva et al 2013-10.1007_978-1-62703-401-2@9					C43H85O8P	di Phy (20:0)PA	778.7	0.3	PA	+NL115
											attach paper!
																C34H66O10PN	di 14:0 PS	680.6	0.2	PS	+NL185
																C46H90O10PN	di Phy PS	848.8	0.2	PS	+NL185
																C43H83O13P	PI 16:0-18:0	856.7	0.287	PI	+NL277
																C45H87O13P	PI di 18:0	884.7	0.105	PI	+NL277
																	galactolipids		5 ul of galactolipid std
																	lipid species	mass of ion	nmol/sample	used to quantify	Scan Mode
																	values from Aug 8, 2014 mix Mary
																	DGDG 34:0	938.6	0.53	DGDG	+NL341
																	DGDG 36:0	966.6	1.57	DGDG	+NL341
																	MGDG 34:0	776.5	1.665	MGDG	+NL179
																				steryl glucoside	+NL197
																				GIPCer	+NL615 (mass and intensity from +NL179 copied and pasted into this data)
																	MGDG 36:0	804.5	1.405	MGDG	+NL179
																	OTHER STANDARDS USED				used to quantify	Scan Mode
																	DAG 15:0	558.5	4.5	5ul	DAG	+NL259
																	TAG 17:1	860.9	0.059	5ul	TAG	+NL285
																		quantify DAG, TAG, sterol esters in the +NL297 (18:2containing), +NL295(18:3containing) scans
																		mass and intensity from +NL285 copied and pasted into this data.
																					used to quantify	Scan Mode
																	Ceramide	510.49	0.2	6 ul
																	HexCer	644.5	0.2	premix	HexCer	+NL162.05
																	DiHexCer	806.56	0.2	of the 3
																	CE 13:0	600.8	5	10 ul	Cholesterol esters	+Prec 369.34
																	CE 23:0	740.9	5	premix	Chol esters	+Prec 369.34
																	Lipid Abbreviations
																	lysoPG	lysophosphatidylglycerol
																	PG	phosphatidylglycerol
																	lysoPE	lysophosphatidylethanolamine
																	PE	phosphatidylethanolamine
																	ePE	ether-linked phosphatidylethanolamine
																	PE-cer	ceramide phospharylethanolamine (sphingolipid analog of PE)
																	lysoPC	lysophosphatidylcholine
																	PC	phosphatidylcholine
																	ePC	ether-linked phosphatidylcholine
																	SM	sphingomyelin
																	DSM	dihydro sphingomyelin
																	PA	phosphatidic acid
																	PI	phosphatidylinositol
																	PS	phosphatidylserine
																	DGDG	digalactosyldiacylglycerol
																	MGDG	monogalactosyldiacylglycerol
																	DAG	diacylglycerol
																	TAG	triacylglycerol
																	CE	cholesterol ester
																	Cer	ceramide
																	HexCer	hexosylceramide
																	diHexCer	dihexosylceramide

## Sheet: KLRC form
It takes at least 6 to 8 weeks for the data to be ready to send.						Reference information about the samples.
This form will be included in your final data file. This information will eventually facilitate inclusion						Please indicate your notebook reference or preparation
of your data into a lipidomics database. Inclusion of this information about your samples in the						information (including published references), so that
data file with the profiling results also facilitates good recordkeeping for you. In the future,						it will be clear in the future what the samples were
we plan to release lipidomics data through a database (under development) via a personal						and how they were prepared.
account, and you will have a confidential login and password to access your data. Your data																			plant routine polar lipids list
will remain confidential and will not be available for public viewing, unless you release it for that						Other information about the samples.													animal routine polar lipids list
purpose. If the samples do not originate from plants, please provide comparable appropriate data.						Cell line, genotype, etc. Please include information													animal plasma polar lipids list
Purchase Order #:			pull down menu below:			for your reference and/or anything that would help													yeast routine polar lipids list
Date:	03.10.22	Choose Analysis:	other analysis only after discussion with KLRC			us optimally analyze your samples.													yeast routine sphingolipids list
complete the form.			details of "other" analysis:																expanded yeast analysis including polar lipids, sphingolipids, and DAG+TAG+SE
print a copy to include with the samples			bac routine polar PE, PC , Lysyl PG, PG																other analysis only after discussion with KLRC
also send to my email: mrroth@ksu.edu
Researchers name	Somalisa Pan	address	419, LSE, Oklahoma State Uni - Stillwater, OK-74078	e-mail	somalisa.pan@okstate.edu	phone	4055643563
are you a Postdoc, graduate student, undergraduate? Staff scientist?	Graduate Student	mailing addresses including Institution and Department
Principal Investigator name	Dr. Matthew Cabeen	address	416, LSE, Oklahoma State Uni - Stillwater, OK-74078	e-mail	matthew.cabeen@okstate.edu	phone	405-744-6652
Billing contact	Dr. Matthew Cabeen	address	416, LSE, Oklahoma State Uni - Stillwater, OK-74078	e-mail	matthew.cabeen@okstate.edu	phone	405-744-6652
Genus:	Pseudomonas	Strain/Line/Ecotype:	PA14	Tissue type:
species:	aeruginosa
Plant age:		Growth stage:		Growth media:
Soil type:		Temperature:		Humidity:
Time of sampling:		Light intensity(lumens):		Light cycle:
Abbreviations used:
An additional $3.27 fee per sample will be charged to transfer samples into the required 2.0 ml clear glass vials with solid teflon-lined caps.			Amount of material in each sample (please indicate unit: see note to right)			Indicate the unit of normalization clearly in the bright yellow highlighted cell.
	Sample number	Sample name	Units: Cell Numbers (All samples were normalised to OD 600 of 1.5	genotype	Treatment		examples:
sample1 - rep1	1	PA14 - 1	3.06 X 10^8 CFU/ml				dry extracted tissue grams
sample1 - rep2	2	PA14 - 2	3.06 X 10^8 CFU/ml				dry lipid grams
sample1 - rep3	3	PA14 - 3	3.06 X 10^8 CFU/ml				protein mg
sample1 - rep4	4	PA14 - 4	3.06 X 10^8 CFU/ml				cell numbers
sample1 - rep5	5	PA14 - 5	3.06 X 10^8 CFU/ml			this number is necessary to estimate amount to use for analysis
sample2 - rep1	6	PA14 D04030 - 1	3.06 X 10^8 CFU/ml				examples:
sample2 - rep2	7	PA14 D04030 - 2	3.06 X 10^8 CFU/ml			dry extracted tissue wt		dry lipid wt		protein
sample2 - rep3	8	PA14 D04030 - 3	3.06 X 10^8 CFU/ml			Units: grams		Units: grams		Units: mg
sample2 - rep4	9	PA14 D04030 - 4	3.06 X 10^8 CFU/ml			0.012856		0.003585		0.001067
sample2 - rep5	10	PA14 D04030 - 5	3.06 X 10^8 CFU/ml			0.010965		0.005218		0.000345
sample3 - rep1	11	DamrZ DptsP - 1	3.06 X 10^8 CFU/ml			0.009475		0.002493		0.000862
sample3 - rep2	12	DamrZ DptsP - 2	3.06 X 10^8 CFU/ml
sample3 - rep3	13	DamrZ DptsP - 3	3.06 X 10^8 CFU/ml
sample3 - rep4	14	DamrZ DptsP - 4	3.06 X 10^8 CFU/ml			In regards to using fresh tissue or dry lipid weights:
sample3 - rep5	15	DamrZ DptsP - 5	3.06 X 10^8 CFU/ml			data from particularly fatty tissues can be a little skewed if the neutral lipid amounts are quite varied.
sample4 - rep1	16	DamrZ DptsP D04030 - 1	3.06 X 10^8 CFU/ml			Taking a protein amount helps to see the data in yet another view.
sample4 - rep2	17	DamrZ DptsP D04030 - 2	3.06 X 10^8 CFU/ml			The data is reported as nmol per weight, as percent of total signal, and where protein is provided, as nmol per mg protein.
sample4 - rep3	18	DamrZ DptsP D04030 - 3	3.06 X 10^8 CFU/ml
sample4 - rep4	19	DamrZ DptsP D04030 - 4	3.06 X 10^8 CFU/ml
sample4 - rep5	20	DamrZ DptsP D04030 - 5	3.06 X 10^8 CFU/ml
add samples as needed

## Sheet: Sample info
Sample list for		Somalisa Pan041122 - Matthew Cabeen Lab				Mass Spec:	Waters Xevo TQS
		arrive: 3/11/22				Method file:	bac routine polar PE, PC , Lysyl PG, PG
		PL mix std: 17 April 2015				1200 ul total
		GL mix std:
position#	Sample#	Sample name	PL file name	dry weights(g)	total volume	Amt. samples (ml)	PL i.s. (ul)	GL i.s. (ul)	chloroform	methanol- 300 mM ammonium acetate(100:5.26)(ul)	Notes
		4/11/22 Trials samples 2,12 take 10 ul each, plus 1 ul PL std mix					1		360	840	new mix
		PG 5x too big, PC and PG ok. Use 2 ul or 1/5									GL mix std: May 25, 2018
1		QC01						31 vials				(34:0)	(36:0)
2		QC02						32 * 1 ul PL std =		32	DGDG	0.53	1.57
3		QC03						add 1568 ul C/M/NH4Ac to			MGDG	1.665	1.405
4		QC04						bring up to 1600 ul		1568
5		QC05						measure 50 ul per		1600
6		QC06						vial, reserving 400 ul for QCs.
7		IS01
8		sample01	PA14 - 1		1	0.002		Lipid pool:
9		sample02	PA14 - 2		1	0.002		take 20 ul each
10		sample03	PA14 - 3		1	0.002		pool, SAVE (400ul)
11		sample04	PA14 - 4		1	0.002
12		sample05	PA14 - 5		1	0.002		QC prep:
13		sample06	PA14 D04030 - 1		1	0.002		8 vials * 2 ul pooled lipid =
14		sample07	PA14 D04030 - 2		1	0.002		16 ul
15		sample08	PA14 D04030 - 3		1	0.002		add 400 ul diluted std mix
16		sample09	PA14 D04030 - 4		1	0.002		add 8 * 1.4 ml C/M/NH4Ac
17		sample10	PA14 D04030 - 5		1	0.002		aliquot to 8 vials
18		IS02
19		QC07
20		sample11	DamrZ DptsP - 1		1	0.002
21		sample12	DamrZ DptsP - 2		1	0.002
22		sample13	DamrZ DptsP - 3		1	0.002
23		sample14	DamrZ DptsP - 4		1	0.002
24		sample15	DamrZ DptsP - 5		1	0.002
25		sample16	DamrZ DptsP D04030 - 1		1	0.002
26		sample17	DamrZ DptsP D04030 - 2		1	0.002
27		sample18	DamrZ DptsP D04030 - 3		1	0.002
28		sample19	DamrZ DptsP D04030 - 4		1	0.002
29		sample20	DamrZ DptsP D04030 - 5		1	0.002
30		IS03
31		QC08

## Sheet: Xevo list
041122-bac-PanCabeenPolar01	QC01	bacteria-PG-LysylPG-PE-PC	123016-MRR-newRes-Uncal	Loop-wash-Cardiolipin30min-2777	04:01:00	1000
041122-bac-PanCabeenPolar02	QC02	bacteria-PG-LysylPG-PE-PC	123016-MRR-newRes-Uncal	Loop-wash-Cardiolipin30min-2777	04:02:00	1000
041122-bac-PanCabeenPolar03	QC03	bacteria-PG-LysylPG-PE-PC	123016-MRR-newRes-Uncal	Loop-wash-Cardiolipin30min-2777	04:03:00	1000
041122-bac-PanCabeenPolar04	QC04	bacteria-PG-LysylPG-PE-PC	123016-MRR-newRes-Uncal	Loop-wash-Cardiolipin30min-2777	04:04:00	1000
041122-bac-PanCabeenPolar05	QC05	bacteria-PG-LysylPG-PE-PC	123016-MRR-newRes-Uncal	Loop-wash-Cardiolipin30min-2777	04:05:00	1000
041122-bac-PanCabeenPolar06	QC06	bacteria-PG-LysylPG-PE-PC	123016-MRR-newRes-Uncal	Loop-wash-Cardiolipin30min-2777	04:06:00	1000
041122-bac-PanCabeenPolar07	IS01	bacteria-PG-LysylPG-PE-PC	123016-MRR-newRes-Uncal	Loop-wash-Cardiolipin30min-2777	04:07:00	1000
041122-bac-PanCabeenPolar08	sample01	bacteria-PG-LysylPG-PE-PC	123016-MRR-newRes-Uncal	Loop-wash-Cardiolipin30min-2777	04:08:00	1000
041122-bac-PanCabeenPolar09	sample06	bacteria-PG-LysylPG-PE-PC	123016-MRR-newRes-Uncal	Loop-wash-Cardiolipin30min-2777	04:09:00	1000
041122-bac-PanCabeenPolar10	sample11	bacteria-PG-LysylPG-PE-PC	123016-MRR-newRes-Uncal	Loop-wash-Cardiolipin30min-2777	04:10:00	1000
041122-bac-PanCabeenPolar11	sample16	bacteria-PG-LysylPG-PE-PC	123016-MRR-newRes-Uncal	Loop-wash-Cardiolipin30min-2777	04:11:00	1000
041122-bac-PanCabeenPolar12	sample02	bacteria-PG-LysylPG-PE-PC	123016-MRR-newRes-Uncal	Loop-wash-Cardiolipin30min-2777	04:12:00	1000
041122-bac-PanCabeenPolar13	sample07	bacteria-PG-LysylPG-PE-PC	123016-MRR-newRes-Uncal	Loop-wash-Cardiolipin30min-2777	04:13:00	1000
041122-bac-PanCabeenPolar14	sample12	bacteria-PG-LysylPG-PE-PC	123016-MRR-newRes-Uncal	Loop-wash-Cardiolipin30min-2777	04:14:00	1000
041122-bac-PanCabeenPolar15	sample17	bacteria-PG-LysylPG-PE-PC	123016-MRR-newRes-Uncal	Loop-wash-Cardiolipin30min-2777	04:15:00	1000
041122-bac-PanCabeenPolar16	sample03	bacteria-PG-LysylPG-PE-PC	123016-MRR-newRes-Uncal	Loop-wash-Cardiolipin30min-2777	04:16:00	1000
041122-bac-PanCabeenPolar17	sample08	bacteria-PG-LysylPG-PE-PC	123016-MRR-newRes-Uncal	Loop-wash-Cardiolipin30min-2777	04:17:00	1000
041122-bac-PanCabeenPolar18	IS02	bacteria-PG-LysylPG-PE-PC	123016-MRR-newRes-Uncal	Loop-wash-Cardiolipin30min-2777	04:18:00	1000
041122-bac-PanCabeenPolar19	QC07	bacteria-PG-LysylPG-PE-PC	123016-MRR-newRes-Uncal	Loop-wash-Cardiolipin30min-2777	04:19:00	1000
041122-bac-PanCabeenPolar20	sample13	bacteria-PG-LysylPG-PE-PC	123016-MRR-newRes-Uncal	Loop-wash-Cardiolipin30min-2777	04:20:00	1000
041122-bac-PanCabeenPolar21	sample18	bacteria-PG-LysylPG-PE-PC	123016-MRR-newRes-Uncal	Loop-wash-Cardiolipin30min-2777	04:21:00	1000
041122-bac-PanCabeenPolar22	sample04	bacteria-PG-LysylPG-PE-PC	123016-MRR-newRes-Uncal	Loop-wash-Cardiolipin30min-2777	04:22:00	1000
041122-bac-PanCabeenPolar23	sample09	bacteria-PG-LysylPG-PE-PC	123016-MRR-newRes-Uncal	Loop-wash-Cardiolipin30min-2777	04:23:00	1000
041122-bac-PanCabeenPolar24	sample14	bacteria-PG-LysylPG-PE-PC	123016-MRR-newRes-Uncal	Loop-wash-Cardiolipin30min-2777	04:24:00	1000
041122-bac-PanCabeenPolar25	sample19	bacteria-PG-LysylPG-PE-PC	123016-MRR-newRes-Uncal	Loop-wash-Cardiolipin30min-2777	04:25:00	1000
041122-bac-PanCabeenPolar26	sample05	bacteria-PG-LysylPG-PE-PC	123016-MRR-newRes-Uncal	Loop-wash-Cardiolipin30min-2777	04:26:00	1000
041122-bac-PanCabeenPolar27	sample10	bacteria-PG-LysylPG-PE-PC	123016-MRR-newRes-Uncal	Loop-wash-Cardiolipin30min-2777	04:27:00	1000
041122-bac-PanCabeenPolar28	sample15	bacteria-PG-LysylPG-PE-PC	123016-MRR-newRes-Uncal	Loop-wash-Cardiolipin30min-2777	04:28:00	1000
041122-bac-PanCabeenPolar29	sample20	bacteria-PG-LysylPG-PE-PC	123016-MRR-newRes-Uncal	Loop-wash-Cardiolipin30min-2777	04:29:00	1000
041122-bac-PanCabeenPolar30	IS03	bacteria-PG-LysylPG-PE-PC	123016-MRR-newRes-Uncal	Loop-wash-Cardiolipin30min-2777	04:30:00	1000
041122-bac-PanCabeenPolar31	QC08	bacteria-PG-LysylPG-PE-PC	123016-MRR-newRes-Uncal	Loop-wash-Cardiolipin30min-2777	04:31:00	1000

## Sheet: 8 summary
summary			Average of identical samples made from pooling samples. If these averages are less than 0.0005 nmol, indicated by lack of highlight, this lipid is below the limit of detection and should not be further analyzed.		nmol per sample sent		Coefficient of variation (st. dev./average) for identical samples, made by pooling samples, and run several times. Highlight is less than 0.3. Suggestion is not to include non-highlighted lipids in further statistical analyses. A stricter cutoff could be used.	nmol per sample sent		nmol per sample sent		nmol per sample sent		nmol per sample sent			mol% positive PG total		Coefficient of variation (st. dev./average) for identical samples, made by pooling samples, and run several times. Highlight is less than 0.3. Suggestion is not to include non-highlighted lipids in further statistical analyses. A stricter cutoff could be used.	mol% positive PG total		mol% positive PG total		mol% positive PG total		mol% positive PG total
			QC ave for comparison		QC			PA14 - 5		PA14 D04030 - 5		DamrZ DptsP - 5		DamrZ DptsP D04030 - 5			QC			PA14 Average		PA14 D04030 average		DamrZ DptsP average		DamrZ DptsP D04030 average
Mass	Compound Formula	Compound Name	to LOD 0.0005		ave	stdev	CoV	ave	stdev	ave	stdev	ave	stdev	ave	stdev		ave	stdev	CoV	ave	stdev	ave	stdev	ave	stdev	ave	stdev
424.25	C19H38O7PN	LPE(14:1)	0.000362885		0.181443	0.130945	0.721688	0.169346	0.171533	0.0423366	0.0662535	0.17237	0.22921	0.187491	0.133795		0.00843094	0.005893	0.698973	0.0073332	0.00722562	0.00214802	0.0032659	0.00938236	0.0126719	0.00798179	0.00544141
426.26	C19H40O7PN	LPE(14:0)	0		0	0	#DIV/0!	0	0	0	0	0	0	0	0		0	0	#DIV/0!	0	0	0	0	0	0	0	0
438.26	C20H40O7PN	LPE(15:1)	0.00151202		0.756011	0.272164	0.36	0.601784	0.196679	0.329621	0.104428	0.429414	0.193515	0.656217	0.306646		0.0354046	0.0122776	0.346778	0.0248587	0.00646613	0.016066	0.00668689	0.0238464	0.0127332	0.0273751	0.0119128
440.28	C20H42O7PN	LPE(15:0)	0.000181443		0.0907213	0.026189	0.288675	0.120962	0.0748412	0.0362885	0.0461105	0.0756011	0.0968166	0.0967694	0.0672807		0.00427597	0.00130686	0.305628	0.00495949	0.00300849	0.00178024	0.00228761	0.00432775	0.00569857	0.00394583	0.00266354
452.28	C21H42O7PN	LPE(16:1)	0.000997934		0.498967	0.252557	0.50616	0.381029	0.273295	0.435462	0.0687928	0.607833	0.0759029	0.625977	0.201332		0.0235273	0.0122878	0.522277	0.016509	0.0132026	0.0208752	0.00597362	0.0332565	0.00804625	0.0262468	0.00751598
454.29	C21H44O7PN	LPE(16:0)	0.00181443		0.907213	0.183323	0.202073	0.719722	0.227709	1.03725	0.151806	0.855804	0.196155	1.13704	0.223605		0.0424324	0.0075168	0.177147	0.0305834	0.0115834	0.0493239	0.0110181	0.0467554	0.0142537	0.0477529	0.00617183
466.29	C22H44O7PN	LPE(17:1)	0.000504007		0.252004	0.348859	1.38434	0.151202	0.0907213	0.123986	0.122558	0.133058	0.0517191	0.214707	0.130683		0.0115744	0.015957	1.37864	0.0062907	0.00366322	0.00539078	0.00486313	0.00750803	0.00363454	0.00890957	0.00502698
468.31	C22H46O7PN	LPE(17:0)	0.000272164		0.136082	0.120013	0.881917	0.0907213	0.132248	0.117938	0.0687928	0.108866	0.0824017	0.0816492	0.0811436		0.00630279	0.00557702	0.884849	0.00403088	0.00613864	0.00545739	0.00265594	0.00606678	0.00452741	0.0035369	0.00338505
470.29	C21H44O8PN	LPE(16:0-O)	0.000211683		0.105841	0.052378	0.494872	0.0362885	0.0379514	0.0604809	0.0565747	0.0635049	0.0608577	0.0453606	0.052378		0.00500947	0.00261879	0.522768	0.00143816	0.00150762	0.00270706	0.00252767	0.00361353	0.00368428	0.00183392	0.00208359
478.29	C23H44O7PN	LPE(18:2)	6.04809e-05		0.0302404	0.026189	0.866025	0.072577	0.0517191	0.0362885	0.0379514	0.072577	0.0993802	0.0635049	0.0940618		0.00139906	0.0012118	0.866157	0.00299641	0.00201688	0.00154714	0.00157899	0.00384076	0.0053244	0.00259541	0.00365732
480.31	C23H46O7PN	LPE(18:1)	0.00332645		1.66322	0.277158	0.166639	1.49388	0.510786	2.09264	0.285808	1.24893	0.148379	1.79326	0.533253		0.0778555	0.0109921	0.141185	0.063014	0.0238538	0.0977971	0.00717466	0.067573	0.0125865	0.07479	0.0177502
482.32	C23H48O7PN	LPE(18:0)	0		0	0	#DIV/0!	0	0	0	0	0	0	0	0		0	0	#DIV/0!	0	0	0	0	0	0	0	0
494.32	C24H48O7PN	LPE(19:1)	0.000574568		0.287284	0.321816	1.1202	0.0816492	0.059143	0.0635049	0.0993802	0.0181443	0.024845	0.0544328	0.0745351		0.0132278	0.0147196	1.11278	0.00335561	0.00229078	0.00322447	0.00510883	0.000966998	0.00135506	0.00221911	0.00304285
496.34	C24H50O7PN	LPE(19:0)	0.000110882		0.0554408	0.0832756	1.50206	0.0423366	0.024845	0.0483847	0.0419569	0.0514087	0.0496901	0.133058	0.109243		0.0026698	0.00402785	1.50867	0.00175764	0.00102404	0.00227201	0.00206544	0.00246626	0.00213487	0.00578783	0.00476058
508.34	C25H50O7PN	LPE(20:1)	0.000161282		0.0806411	0.0698373	0.866025	0.0604809	0.0650345	0.0181443	0.0165634	0.0483847	0.0736092	0.0241923	0.0540957		0.00379408	0.00328924	0.866941	0.00241302	0.00254274	0.00089537	0.000833391	0.00264999	0.0042444	0.000946043	0.00211542
510.35	C25H52O7PN	LPE(20:0)	0.000564488		0.282244	0.488861	1.73205	0	0	0.0544328	0.0697827	0.0483847	0.0922209	0.0272164	0.0309872		0.0129266	0.0223895	1.73205	0	0	0.00276258	0.0038431	0.00223041	0.00407037	0.00118928	0.00132344
522.35	C26H52O7PN	LPE(21:1)	9.07213e-05		0.0453606	0.0785669	1.73205	0.072577	0.0687928	0.0362885	0.0379514	0.0544328	0.0745351	0.0181443	0.024845		0.00211968	0.0036714	1.73205	0.00300548	0.00290609	0.00161896	0.00181781	0.00261863	0.00345764	0.000739702	0.00101428
524.37	C26H54O7PN	LPE(21:0)	7.0561e-05		0.0352805	0.0611076	1.73205	0.0120962	0.0270479	0.00604809	0.00828168	0	0	0.00604809	0.00828168		0.00164864	0.00285553	1.73205	0.000457211	0.00102236	0.000244554	0.000334903	0	0	0.000241412	0.00033068
536.37	C27H54O7PN	LPE(22:1)	0.000161282		0.0806411	0.0832756	1.03267	0.0211683	0.0331267	0.0211683	0.0331267	0.072577	0.0736092	0.114914	0.0681249		0.00371676	0.00381206	1.02564	0.000972686	0.00152962	0.000979637	0.00160243	0.00355864	0.00343698	0.00489755	0.00285083
538.39	C27H56O7PN	LPE(22:0)	4.03206e-05		0.0201603	0.0349186	1.73205	0.0514087	0.0496901	0.0393126	0.0294747	0.0393126	0.0628899	0.0514087	0.0202859		0.000973711	0.00168652	1.73205	0.00216081	0.00211107	0.00191168	0.00151982	0.00237384	0.00395343	0.00211944	0.000766913
		Total LysoPE	0.0110176		5.5088	1.92201	0.348899	4.17923	1.17601	4.59957	0.364206	4.1006	0.29695	5.33139	1.46247		0.25729	0.0836375	0.325071	0.176136	0.0558299	0.217002	0.028031	0.223035	0.0418273	0.223108	0.0490864
538.35	C26H52O8PN	PE(21:0)	7.08022e-05		0.0354011	0.0613165	1.73205	0.140188	0.20681	0.0594738	0.0460486	0.0849626	0.120155	0.123196	0.0741904		0.00170982	0.00296149	1.73205	0.00615453	0.00955472	0.0028271	0.00231484	0.00508222	0.00758059	0.00499056	0.00296547
552.37	C27H54O8PN	PE(22:0)	0.000212407		0.106203	0.132648	1.249	0.165677	0.240967	0.0127444	0.0284973	0.1147	0.0533136	0.140188	0.138146		0.00507637	0.00643279	1.2672	0.00732485	0.0111282	0.000621827	0.00139045	0.00635296	0.00342919	0.00569862	0.00561374
566.38	C28H56O8PN	PE(23:0)	8.49626e-05		0.0424813	0.0367899	0.866025	0.0127444	0.0284973	0.063722	0.0450582	0.0382332	0.0569947	0.101955	0.106627		0.00196538	0.00170232	0.866157	0.000589244	0.00131759	0.0029315	0.0022235	0.00217913	0.00346405	0.00410503	0.00432929
606.41	C31H60O8PN	PE(26:1)	7.08022e-05		0.0354011	0.0613165	1.73205	0.063722	0.0735798	0.0934589	0.0830833	0.131692	0.0569947	0.0594738	0.0644261		0.00170982	0.00296149	1.73205	0.00285331	0.00341608	0.00465878	0.00477112	0.00728614	0.0033537	0.00254368	0.00273257
608.43	C31H62O8PN	PE(26:0)	0.000184086		0.0920428	0.0858431	0.932643	0.169925	0.0780432	0.284625	0.158666	0.27188	0.139608	0.195414	0.0966391		0.00424844	0.00394011	0.927427	0.0071622	0.0033788	0.0137866	0.00838802	0.0147902	0.00861052	0.00845679	0.00464862
634.44	C33H64O8PN	PE(28:1)	0.000679701		0.33985	0.0735798	0.216506	2.01786	1.22157	1.96688	0.967861	2.33647	0.755314	1.90316	0.736809		0.0159444	0.00340387	0.213484	0.0864278	0.0576561	0.0960167	0.0550302	0.124775	0.0388456	0.0811076	0.0315993
636.46	C33H66O8PN	PE(28:0)	0.001147		0.573498	0.063722	0.111111	3.17335	1.90762	2.74004	1.21239	2.39595	1.02412	1.88617	0.762803		0.0269745	0.00371776	0.137825	0.135925	0.0896785	0.134205	0.0708126	0.124231	0.0401879	0.0799126	0.0310315
650.47	C34H68O8PN	PE(29:0)	0.000297369		0.148685	0	0	0.225151	0.0698039	0.225151	0.0698039	0.25064	0.0966391	0.263384	0.0830833		0.00697962	0.000187799	0.0269068	0.00960954	0.00368275	0.01062	0.00344932	0.013106	0.00361069	0.011133	0.00334216
662.47	C35H68O8PN	PE(30:1)	0.00943085		4.71543	0.11037	0.0234061	3.0714	0.446963	4.47328	0.642613	5.41637	1.64138	7.62115	0.746663		0.221281	0.00367665	0.0166153	0.129154	0.0226633	0.210191	0.031483	0.295651	0.0941582	0.321719	0.0127033
664.49	C35H70O8PN	PE(30:0)	0.00471543		2.35771	0.241247	0.102323	1.94564	0.296838	3.16911	0.344924	2.25151	0.493588	3.71711	0.602838		0.110674	0.0115609	0.104459	0.081477	0.0122014	0.148767	0.0146246	0.1211	0.0250879	0.156615	0.0178889
674.51	C37H72O7PN	PE(31:2)	0.00033985		0.169925	0.0973369	0.572822	0.127444	0.063722	0.267632	0.0830833	0.0764664	0.0533136	0.293121	0.0726542		0.00802075	0.00461713	0.575648	0.00529063	0.00247635	0.0123484	0.00281804	0.00399802	0.00287659	0.0122548	0.00228977
676.53	C37H74O7PN	PE(31:1)	0.00199662		0.998311	0.127444	0.12766	0.743423	0.135175	0.934589	0.196404	1.0238	0.236717	1.73749	0.183581		0.0468237	0.00556421	0.118833	0.0310988	0.00501412	0.0432814	0.00447261	0.0557696	0.0149775	0.0733647	0.00432303
678.54	C37H76O7PN	PE(31:0)	0.001147		0.573498	0	0	0.395076	0.0830833	0.700942	0.17451	0.471543	0.0966391	0.828386	0.100753		0.0269214	0.000724369	0.0269068	0.0164105	0.00228992	0.0324819	0.00606317	0.0255139	0.00614543	0.0350071	0.00326739
688.49	C37H70O8PN	PE(32:2)	0.0255313		12.7656	0.354789	0.0277925	6.91596	0.68245	9.22269	1.33558	13.2499	4.30974	21.3426	2.16776		0.598952	0.000753652	0.00125829	0.289083	0.00911804	0.429773	0.0107152	0.725654	0.247889	0.900129	0.0190102
689.56	C38H77O6PN2	PE-Cer(18:0)	0		0	0	#DIV/0!	0.0169925	0.023268	0.0807145	0.129551	0.0297369	0.0465359	0.0722182	0.161485		0	0	#DIV/0!	0.000705482	0.00097246	0.00328054	0.00529103	0.00175909	0.00276164	0.0028241	0.00631488
690.51	C37H72O8PN	PE(32:1)	0.168014		84.0068	2.71872	0.0323631	68.0083	5.49149	66.1222	8.9438	85.3407	16.3248	113.009	10.9762		3.94191	0.0947309	0.0240317	2.84574	0.0718226	3.08499	0.0979975	4.63011	1.03052	4.76775	0.0396308
692.52	C37H74O8PN	PE(32:0)	0.0236621		11.831	0.566373	0.0478718	10.7605	0.919453	15.2083	2.35081	7.82931	1.53952	14.5838	1.36475		0.555205	0.0251947	0.0453791	0.450088	0.00798334	0.707935	0.0188487	0.414502	0.0204606	0.616071	0.0299113
702.54	C39H76O7PN	PE(33:2)	0.00913348		4.56674	0.0973369	0.0213143	3.82332	0.387606	4.37133	0.732941	3.61941	0.554418	6.88197	0.619448		0.214312	0.00375145	0.0175046	0.159755	0.00435522	0.203279	0.00950079	0.193303	0.0180571	0.290691	0.0114734
704.56	C39H78O7PN	PE(33:1)	0.0393802		19.6901	0.571133	0.0290061	19.9492	1.6231	18.0885	2.59208	16.7249	2.25174	25.6969	2.32284		0.923845	0.00880967	0.00953587	0.835234	0.0393982	0.842837	0.00913914	0.893196	0.0599151	1.08479	0.0195569
706.57	C39H80O7PN	PE(33:0)	0.00178422		0.892108	0.160363	0.179758	0.798649	0.286395	1.44861	0.353643	0.467294	0.142487	1.10451	0.25884		0.0418427	0.00723262	0.172852	0.0330703	0.00950681	0.0670424	0.0101911	0.0247313	0.0062202	0.0465956	0.0100329
708.52	C37H74O9PN	PE(32:0-O)	0.000382332		0.191166	3.39935e-17	1.77822e-16	0.165677	0.034902	0.31861	0.063722	0.191166	0.063722	0.267632	0.0698039		0.0089738	0.000241456	0.0269068	0.00687632	0.000989153	0.0150157	0.00314564	0.00996666	0.00203976	0.0114331	0.00345871
714.51	C39H72O8PN	PE(34:3)	0.00700942		3.50471	0.132648	0.0378485	3.23283	0.367715	3.43674	0.419308	3.14362	0.315408	4.46903	0.475573		0.164477	0.00608373	0.0369882	0.135044	0.00679371	0.160729	0.0108592	0.169664	0.0242051	0.188654	0.00972632
716.52	C39H74O8PN	PE(34:2)	0.978557		489.279	14.7365	0.0301188	468.841	40.1676	417.799	60.5439	456.81	57.4604	623.634	58.2272		22.9556	0.0839297	0.00365618	19.6084	0.139559	19.4621	0.0406872	24.5397	2.94238	26.3188	0.191566
718.54	C39H76O8PN	PE(34:1)	1.90869		954.343	28.8666	0.0302477	1145.15	97.718	966.535	138.751	821.631	165.949	967.924	93.1363		44.7751	0.221232	0.00494095	47.8948	0.329913	45.0288	0.275606	43.4794	2.25078	40.8419	0.488929
720.55	C39H78O8PN	PE(34:0)	0.0107053		5.35265	0.417853	0.0780647	6.57611	0.812799	7.00942	0.657603	3.17335	2.99947	3.0714	1.13041		0.251438	0.0233591	0.0929019	0.276103	0.0368825	0.329386	0.031558	0.15607	0.123321	0.129823	0.0447228
730.54	C40H76O8PN	PE(35:2)	0.0522095		26.1048	0.975453	0.0373668	27.7573	2.40992	35.9264	5.35613	15.6246	6.28048	27.7445	2.08079		1.22465	0.0191809	0.0156623	1.16104	0.0248756	1.67305	0.0337526	0.813051	0.20464	1.17269	0.0256872
732.55	C40H78O8PN	PE(35:1)	0.0386155		19.3078	0.54939	0.0284544	24.6944	2.09528	29.0657	4.05834	11.8353	7.18599	15.9008	1.42942		0.905914	0.00758757	0.0083756	1.03304	0.0206225	1.35497	0.0200054	0.604173	0.269365	0.671781	0.0283385
734.57	C40H80O8PN	PE(35:0)	0.00208158		1.04079	0.31861	0.306122	0.722182	0.119213	1.30842	0.198461	0.403572	6.20634e-17	1.02805	0.104706		0.0485919	0.0136898	0.28173	0.0303479	0.00540134	0.0611924	0.00765936	0.0218723	0.00330908	0.0433866	0.00198535
744.55	C41H78O8PN	PE(36:2)	0.290997		145.498	4.32042	0.0296939	159.479	14.2982	148.621	21.9092	119.729	20.2427	164.08	14.7477		6.82642	0.0208488	0.00305413	6.66931	0.160054	6.92113	0.0623686	6.35974	0.18566	6.92673	0.0672407
746.57	C41H80O8PN	PE(36:1)	0.0155482		7.77408	0.786478	0.101167	11.8098	1.28475	11.1726	1.97332	5.19546	3.19767	5.43761	0.405524		0.364413	0.0303402	0.0832576	0.493297	0.021837	0.518665	0.024435	0.265634	0.121117	0.230253	0.015641
748.58	C41H82O8PN	PE(36:0)	0.000892108		0.446054	0.0973369	0.218218	0.475791	0.20844	0.463046	0.0726542	0.38658	0.106627	0.463046	0.085492		0.021001	0.00507913	0.241852	0.0195802	0.00775732	0.0216873	0.00307675	0.0205548	0.00454785	0.0195055	0.00283885
758.57	C42H80O8PN	PE(37:2)	0.00560753		2.80377	0.287338	0.102483	3.21584	0.213254	4.33734	0.615503	1.46985	0.949008	2.76978	0.235857		0.131379	0.0100431	0.0764437	0.134684	0.00339369	0.202168	0.00429903	0.0752492	0.0365893	0.117059	0.00466762
760.58	C42H82O8PN	PE(37:1)	0.000594738		0.297369	0.0367899	0.123718	0.20391	0.122572	0.649964	0.113989	0.140188	0.0533136	0.344099	0.132137		0.0139638	0.00182195	0.130477	0.00842523	0.00489921	0.030541	0.00534708	0.00767356	0.00319432	0.0142936	0.00463455
762.6	C42H84O8PN	PE(37:0)	5.66417e-05		0.0283209	0.0245266	0.866025	0.0467294	0.0379964	0.0594738	0.0644261	0.0169925	0.023268	0.033985	0.0189982		0.00133247	0.00115517	0.866941	0.0018845	0.00142738	0.00285419	0.00340044	0.000771133	0.0010564	0.00146217	0.000835767
772.58	C43H82O8PN	PE(38:2)	0.001147		0.573498	0.0367899	0.06415	0.717934	0.115757	0.960078	0.183581	0.27188	0.194326	0.297369	0.0901165		0.0269169	0.00175841	0.0653276	0.0302163	0.00550004	0.0445269	0.002725	0.0139566	0.00784432	0.0123662	0.00295176
774.6	C43H84O8PN	PE(38:1)	0		0	0	#DIV/0!	0.0254888	0.034902	0.0254888	0.034902	0.0127444	0.0284973	0.0254888	0.034902		0	0	#DIV/0!	0.00109383	0.00150525	0.00127903	0.0017525	0.000591895	0.00132352	0.00105978	0.00145167
776.61	C43H86O8PN	PE(38:0)	4.24813e-05		0.0212407	0.0367899	1.73205	0.0127444	0.0284973	0	0	0.0127444	0.0284973	0.0127444	0.0284973		0.000992567	0.00171918	1.73205	0.000481713	0.00107714	0	0	0.000564806	0.00126294	0.000516094	0.00115402
786.6	C44H84O8PN	PE(39:2)	8.49626e-05		0.0424813	0.0735798	1.73205	0.0254888	0.034902	0	0	0.0254888	0.034902	0.0509776	0.0284973		0.00198513	0.00343835	1.73205	0.0010811	0.00148581	0	0	0.00138551	0.00193042	0.00219326	0.00125365
788.61	C44H86O8PN	PE(39:1)	5.66417e-05		0.0283209	0.0245266	0.866025	0	0	0.0169925	0.023268	0.0297369	0.0465359	0.0254888	0.023268		0.00134564	0.00116583	0.866379	0	0	0.000819665	0.00114395	0.00148398	0.00220825	0.00102233	0.000933624
790.63	C44H88O8PN	PE(39:0)	0		0	0	#DIV/0!	0.0127444	0.011634	0.0254888	0.034902	0.00424813	0.00949911	0.00849626	0.011634		0	0	#DIV/0!	0.000528953	0.000486086	0.00107232	0.00139201	0.000252322	0.000564209	0.000338155	0.000463155
800.61	C45H86O8PN	PE(40:2)	4.24813e-05		0.0212407	0.0367899	1.73205	0	0	0	0	0.0254888	0.034902	0.0254888	0.034902		0.000972809	0.00168495	1.73205	0	0	0	0	0.00153985	0.00211019	0.00103912	0.00142485
802.63	C45H88O8PN	PE(40:1)	0		0	0	#DIV/0!	0.0297369	0.0465359	0.00849626	0.0189982	0	0	0	0		0	0	#DIV/0!	0.00113925	0.00176451	0.000438138	0.000979706	0	0	0	0
814.54	C47H76O8PN	PE(41:2)	0		0	0	#DIV/0!	0	0	0	0	0	0	0	0		0	0	#DIV/0!	0	0	0	0	0	0	0	0
816.55	C47H78O8PN	PE(41:1)	0		0	0	#DIV/0!	0	0	0	0	0	0	0.0127444	0.0284973		0	0	#DIV/0!	0	0	0	0	0	0	0.00049837	0.00111439
818.57	C47H80O8PN	PE(41:0)	0		0	0	#DIV/0!	0.0127444	0.0284973	0	0	0	0	0.0127444	0.0284973		0	0	#DIV/0!	0.000589244	0.00131759	0	0	0	0	0.00049837	0.00111439
828.65	C47H90O8PN	PE(42:2)	0		0	0	#DIV/0!	0	0	0	0	0.0127444	0.0284973	0	0		0	0	#DIV/0!	0	0	0	0	0.000591895	0.00132352	0	0
830.66	C47H92O8PN	PE(42:1)	0		0	0	#DIV/0!	0	0	0	0	0	0	0	0		0	0	#DIV/0!	0	0	0	0	0	0	0	0
842.57	C49H80O8PN	PE(43:2)	4.24813e-05		0.0212407	0.0367899	1.73205	0	0	0	0	0.0127444	0.0284973	0	0		0.000972809	0.00168495	1.73205	0	0	0	0	0.000793619	0.00177459	0	0
844.58	C49H82O8PN	PE(43:1)	0		0	0	#DIV/0!	0	0	0	0	0	0	0.00849626	0.0189982		0	0	#DIV/0!	0	0	0	0	0	0	0.000344063	0.000769348
856.68	C49H94O8PN	PE(44:2)	0		0	0	#DIV/0!	0	0	0	0	0	0	0	0		0	0	#DIV/0!	0	0	0	0	0	0	0	0
858.69	C49H96O8PN	PE(44:1)	0		0	0	#DIV/0!	0	0	0	0	0	0	0	0		0	0	#DIV/0!	0	0	0	0	0	0	0	0
860.71	C49H98O8PN	PE(44:0)	0		0	0	#DIV/0!	0	0	0	0	0	0	0	0		0	0	#DIV/0!	0	0	0	0	0	0	0	0
		Total PE	3.60124		1800.62	53.1215	0.0295018	1975.73	166.132	1757.27	249.822	1582.28	233.927	2019.21	189.641		84.4808	0.235428	0.00278676	82.6411	0.720537	81.8823	0.332931	84.2278	1.52611	85.2134	0.724159
608.43	C31H62O8PN	PC(25:0)	1.89068e-05		0.0094534	0.0163738	1.73205	0.0170161	0.0155335	0.0765726	0.0836506	0.124785	0.125396	0.0226882	0.0126831		0.000456585	0.000790828	1.73205	0.000695548	0.000639699	0.00389563	0.00411416	0.00679846	0.00745459	0.000976136	0.000557952
648.46	C34H66O8PN	PC(26:1)	0		0	0	#DIV/0!	0.00850806	0.0190246	0	0	0	0	0.00850806	0.0190246		0	0	#DIV/0!	0.000393375	0.000879614	0	0	0	0	0.000332708	0.000743959
650.47	C34H68O8PN	PC(26:0)	6.61738e-05		0.0330869	0.0356858	1.07855	0.0113441	0.0155335	0.0595564	0.0829263	0.0538844	0.0753016	0.0425403	0.0491213		0.00152415	0.00163271	1.07122	0.000470975	0.000649207	0.00295249	0.00409462	0.0031814	0.00445388	0.00171917	0.00198125
662.47	C35H68O8PN	PC(27:1)	2.83602e-05		0.0141801	0.0245607	1.73205	0.0170161	0.0233003	0.00850806	0.0190246	0.00850806	0.0190246	0	0		0.00066263	0.00114771	1.73205	0.000674501	0.000925257	0.000415127	0.000928252	0.000529814	0.0011847	0	0
664.49	C35H70O8PN	PC(27:0)	1.89068e-05		0.0094534	0.0163738	1.73205	0.0311962	0.0253661	0.0368683	0.0190246	0.0226882	0.0126831	0.0170161	0.0155335		0.00043296	0.000749909	1.73205	0.00125241	0.000952595	0.00168357	0.000661871	0.00120491	0.000709219	0.00070136	0.000640602
676.49	C36H70O8PN	PC(28:1)	5.67204e-05		0.0283602	0.0245607	0.866025	0.0510484	0.0190246	0.0765726	0.0355918	0.0680645	0.0380492	0.0170161	0.0380492		0.00133432	0.00115677	0.866941	0.00218299	0.000985711	0.00375698	0.00198392	0.00387051	0.0026198	0.000692994	0.00154958
678.51	C36H72O8PN	PC(28:0)	0		0	0	#DIV/0!	0.212702	0.1728	0.212702	0.150403	0.119113	0.0922252	0.0510484	0.0554658		0	0	#DIV/0!	0.00921553	0.00821257	0.0104115	0.00743898	0.00623669	0.00429543	0.00224849	0.00239637
692.52	C37H74O8PN	PC(29:0)	2.83602e-05		0.0141801	0.0245607	1.73205	0.0340323	0.0190246	0.0425403	0	0.0170161	0.0233003	0.00850806	0.0190246		0.00064944	0.00112486	1.73205	0.00140474	0.000796588	0.00201495	0.000288463	0.000875237	0.00121744	0.000423996	0.000948084
702.51	C38H72O8PN	PC(30:2)	0		0	0	#DIV/0!	0	0	0	0	0.0170161	0.0380492	0	0		0	0	#DIV/0!	0	0	0	0	0.00105963	0.0023694	0	0
704.52	C38H74O8PN	PC(30:1)	0.000113441		0.0567204	0.0245607	0.433013	0.0765726	0.0190246	0.102097	0.0380492	0.0680645	0.0233003	0.0765726	0.0355918		0.00268183	0.00123636	0.461013	0.00319435	0.000758694	0.00477585	0.00181139	0.00358309	0.00104858	0.00330124	0.00162404
706.54	C38H76O8PN	PC(30:0)	3.78136e-05		0.0189068	0.0163738	0.866025	0.0709005	0.0425403	0.113441	0.052101	0.0623925	0.0190246	0.0538844	0.0233003		0.000874714	0.000757639	0.866157	0.00299937	0.0018117	0.00541694	0.00270364	0.00331275	0.000991522	0.00224604	0.000889927
716.52	C39H74O8PN	PC(31:2)	1.89068e-05		0.0094534	0.0163738	1.73205	0.0113441	0.0155335	0.0113441	0.0155335	0.0113441	0.0155335	0.0170161	0.0155335		0.000441754	0.00076514	1.73205	0.000481156	0.000661276	0.0005086	0.000700938	0.000583492	0.000811629	0.000693472	0.000633928
718.54	C39H76O8PN	PC(31:1)	4.7267e-05		0.0236335	0.0295182	1.249	0.0198521	0.0215052	0.00850806	0.00776676	0.0113441	0.00634154	0.0141801	0		0.0010868	0.00134983	1.24202	0.000821158	0.000893905	0.000400549	0.000369857	0.000591909	0.000344829	0.000602915	6.03653e-05
720.55	C39H78O8PN	PC(31:0)	1.89068e-05		0.0094534	0.00818689	0.866025	0.0198521	0.0215052	0.0311962	0.0380492	0.00850806	0.00776676	0.00850806	0.00776676		0.000444773	0.000385592	0.866941	0.000802272	0.000847029	0.00161771	0.00218186	0.000476768	0.000443363	0.000341249	0.00031164
730.54	C40H76O8PN	PC(32:2)	0.000170161		0.0850806	0.0491213	0.57735	0.0538844	0.0233003	0.113441	0.0300805	0.0623925	0.0355918	0.113441	0.0300805		0.00399993	0.00232067	0.580177	0.00226095	0.000990497	0.0053807	0.00146372	0.00336247	0.00178827	0.00485161	0.00143236
732.55	C40H78O8PN	PC(32:1)	0.00224046		1.12023	0.0850806	0.0759494	1.49458	0.246954	1.75833	0.358451	1.13724	0.163656	1.52011	0.0829263		0.0525599	0.00366808	0.0697885	0.0624842	0.00821805	0.0818608	0.01217	0.0608342	0.00654716	0.0645779	0.0065268
734.57	C40H80O8PN	PC(32:0)	0.000311962		0.155981	0.0982427	0.629837	0.32047	0.101564	0.609745	0.095123	0.138965	0.144401	0.269422	0.104202		0.00739905	0.00486175	0.657078	0.0133253	0.0039033	0.028909	0.00685266	0.0068152	0.00668095	0.0113623	0.00429809
740.56	C42H78O7PN	PC(33:4)	0		0	0	#DIV/0!	0	0	0.00850806	0.0190246	0	0	0	0		0	0	#DIV/0!	0	0	0.000473031	0.00105773	0	0	0	0
742.57	C42H80O7PN	PC(33:3)	0		0	0	#DIV/0!	0.00850806	0.0190246	0	0	0	0	0	0		0	0	#DIV/0!	0.000352913	0.000789137	0	0	0	0	0	0
744.59	C42H82O7PN	PC(33:2)	5.67204e-05		0.0283602	4.24919e-18	1.49829e-16	0.0311962	0.0253661	0.0453763	0.0233003	0.0226882	0.0126831	0.0482124	0.0443908		0.0013313	3.5821e-05	0.0269068	0.00127335	0.00100317	0.0020987	0.000994269	0.00120491	0.000709219	0.00205457	0.00185134
746.6	C42H84O7PN	PC(33:1)	0.000680645		0.340323	0.0885547	0.260208	0.414059	0.0772783	0.49914	0.205342	0.269422	0.0795856	0.414059	0.0485034		0.01593	0.00384462	0.241345	0.0173911	0.00345879	0.0228723	0.00790033	0.0142185	0.0032792	0.0177013	0.00361664
748.62	C42H86O7PN	PC(33:0)	5.67204e-05		0.0283602	0.0245607	0.866025	0.0567204	0.0425403	0.0907527	0.0554658	0.0198521	0.0215052	0.0482124	0.0355918		0.00131509	0.00111088	0.844719	0.00237938	0.00180927	0.00403907	0.00212861	0.00109725	0.00130845	0.00200217	0.00147678
754.54	C42H76O8PN	PC(34:4)	0		0	0	#DIV/0!	0	0	0	0	0.00850806	0.0190246	0	0		0	0	#DIV/0!	0	0	0	0	0.000529814	0.0011847	0	0
756.55	C42H78O8PN	PC(34:3)	4.7267e-05		0.0236335	0.0295182	1.249	0.0226882	0.0190246	0.0397043	0.0380492	0.0113441	0.00634154	0.0141801	0		0.00113405	0.0014293	1.26036	0.000918125	0.000686315	0.00170747	0.00147189	0.000591909	0.000344829	0.000602915	6.03653e-05
758.57	C42H80O8PN	PC(34:2)	0.0077707		3.88535	0.828172	0.213152	5.2041	0.498829	6.28462	1.05479	3.39188	1.08981	4.9914	0.370858		0.182629	0.0410635	0.224846	0.21786	0.0142744	0.292178	0.0137823	0.17743	0.0321686	0.211283	0.0133425
760.58	C42H82O8PN	PC(34:1)	0.0415194		20.7597	4.43733	0.213748	32.5802	2.10766	42.8069	7.78084	17.3167	9.14041	21.2475	1.1871		0.974896	0.21228	0.217746	1.36573	0.0742654	1.99108	0.194176	0.890611	0.330435	0.899932	0.0489394
762.6	C42H84O8PN	PC(34:0)	8.50806e-05		0.0425403	0.0425403	1	0.229718	0.0882135	0.518992	0.188814	0.153145	0.297174	0.0680645	0.0979352		0.00198376	0.00194929	0.982624	0.00945379	0.00326228	0.0242687	0.00865755	0.00682325	0.01316	0.00270303	0.00386219
786.6	C44H84O8PN	PC(36:2)	0.00507648		2.53824	0.395266	0.155725	3.47129	0.558397	4.73048	1.3339	2.11	1.19174	2.76512	0.214818		0.119416	0.0214842	0.17991	0.146356	0.027878	0.217453	0.037811	0.108233	0.0439536	0.116896	0.00405999
788.61	C44H86O8PN	PC(36:1)	0.000425403		0.212702	0.112551	0.52915	0.297782	0.0795856	0.493468	0.152197	0.127621	0.147364	0.102097	0.0485034		0.0100466	0.0053848	0.535985	0.0125736	0.0039121	0.022938	0.00631046	0.00619087	0.00636863	0.00428219	0.00189413
790.63	C44H88O8PN	PC(36:0)	1.89068e-05		0.0094534	0.00818689	0.866025	0.0170161	0.0233003	0.00850806	0.00776676	0.0141801	0	0.00850806	0.00776676		0.000444773	0.000385592	0.866941	0.000732649	0.00106091	0.000409477	0.000381941	0.000768513	0.000116269	0.000367082	0.000340167
		Total PC	0.0589136		29.4568	5.79257	0.196646	44.7836	2.70482	58.7879	10.7256	25.3767	12.0519	31.9478	1.83231		1.38368	0.281469	0.203421	1.87768	0.0994044	2.73351	0.259782	1.31102	0.419231	1.3529	0.070385
701.56	C39H77N2O6P	SM(34:1)	0		0	0	#DIV/0!	0.00697219	0.0155903	0	0	0	0	0.00697219	0.0155903		0	0	#DIV/0!	0.000263535	0.000589282	0	0	0	0	0.000272648	0.00060966
703.57	C39H79N2O6P	SM(34:0)	3.4861e-05		0.0174305	0.0301905	1.73205	0.0209166	0.0467709	0.0209166	0.0467709	0	0	0.0313749	0.0286412		0.000841865	0.00145815	1.73205	0.000790605	0.00176785	0.00102057	0.00228205	0	0	0.00125841	0.00114922
729.59	C41H81N2O6P	SM36:2)	0		0	0	#DIV/0!	0	0	0	0	0.0104583	0.0233854	0	0		0	0	#DIV/0!	0	0	0	0	0.00061237	0.0013693	0	0
731.6	C41H83N2O6P	SM(36:1)	6.97219e-05		0.034861	0.0603809	1.73205	0.0104583	0.0233854	0.0418331	0.0233854	0.0104583	0.0233854	0.0313749	0.0467709		0.00162904	0.00282158	1.73205	0.000483545	0.00108124	0.0019375	0.00113302	0.00061237	0.0013693	0.00145134	0.00228105
759.64	C43H87N2O6P	SM(38:1)	4.64813e-05		0.0232406	0.020127	0.866025	0.0662358	0.129503	0.156874	0.144788	0.0976107	0.138679	0.0278888	0.0623612		0.00109345	0.000947954	0.866941	0.00278061	0.00536221	0.00675569	0.00623552	0.00538993	0.00817674	0.00138983	0.00310774
761.65	C43H89N2O6P	SM(38:0)	0.00102259		0.511294	0.542683	1.06139	0.261457	0.2767	0.132472	0.296216	0.0557775	0.0848562	0.250999	0.396059		0.023752	0.0253831	1.06867	0.0111067	0.0125732	0.00736515	0.016469	0.00316043	0.00518493	0.0102694	0.0160639
773.65	C44H89N2O6P	SM(39:1)	0.000209166		0.104583	0	0	0.177791	0.0596214	0.219624	0.0859236	0.0836663	0.0467709	0.104583	0.0369756		0.00490938	0.000132096	0.0269068	0.0075654	0.00291119	0.00996774	0.00251257	0.00437337	0.00202184	0.00435143	0.00134974
775.67	C44H91N2O6P	SM(39:0)	0.000278888		0.139444	0.0301905	0.216506	0.250999	0.0775607	0.36604	0.122634	0.104583	0.0905714	0.125499	0.0467709		0.0065222	0.00127602	0.195642	0.0103871	0.00264563	0.0167587	0.0040109	0.00530916	0.00380104	0.00530182	0.00186125
785.65	C45H89N2O6P	SM(40:2)	6.97219e-05		0.034861	0.0301905	0.866025	0.0278888	0.0233854	0.034861	0.0326094	0.0104583	0.00954707	0.0244027	0.0264346		0.0016601	0.00147864	0.890699	0.00112858	0.000843632	0.0016407	0.00149213	0.000575706	0.000538368	0.00102586	0.0010685
787.67	C45H91N2O6P	SM(40:1)	3.4861e-05		0.0174305	0.0301905	1.73205	0.0522914	0.0522914	0.073208	0.0793039	0.0209166	0.0467709	0	0		0.000798305	0.00138271	1.73205	0.0021706	0.00218835	0.00331869	0.00373722	0.00122474	0.0027386	0	0
801.68	C46H93N2O6P	SM(41:1)	0.000104583		0.0522914	0	0	0.0104583	0.0233854	0.073208	0.0286412	0.0313749	0.0286412	0.0209166	0.0286412		0.00245469	6.60479e-05	0.0269068	0.000414076	0.000925901	0.00341459	0.00123634	0.00188481	0.0017221	0.000930156	0.00128902
803.7	C46H95N2O6P	SM(41:0)	0		0	0	#DIV/0!	0	0	0.0418331	0.0233854	0	0	0.0104583	0.0233854		0	0	#DIV/0!	0	0	0.0019375	0.00113302	0	0	0.000425921	0.000952389
811.67	C47H91N2O6P	SM(42:3)	0.000104583		0.0522914	0	0	0	0	0.0209166	0.0286412	0.0209166	0.0286412	0.0104583	0.0233854		0.00245469	6.60479e-05	0.0269068	0	0	0.00099973	0.001399	0.00108467	0.00151118	0.000521184	0.0011654
813.68	C47H93N2O6P	SM(42:2)	1.16203e-05		0.00581016	0.0100635	1.73205	0	0	0	0	0	0	0.0139444	0.0311806		0.000280622	0.000486051	1.73205	0	0	0	0	0	0	0.000567895	0.00126985
815.7	C47H95N2O6P	SM(42:1)	0		0	0	#DIV/0!	0.0209166	0.0190941	0.0209166	0.0190941	0.0139444	0.0190941	0.0139444	0.0190941		0	0	#DIV/0!	0.000861949	0.00079444	0.00095148	0.00089505	0.000743166	0.0010414	0.000631404	0.000871844
827.7	C48H95N2O6P	SM(43:2)	0		0	0	#DIV/0!	0	0	0	0	0.0104583	0.0233854	0	0		0	0	#DIV/0!	0	0	0	0	0.00048572	0.0010861	0	0
829.71	C48H97N2O6P	SM(43:0)	0		0	0	#DIV/0!	0	0	0	0	0	0	0	0		0	0	#DIV/0!	0	0	0	0	0	0	0	0
843.73	C49H99N2O6P	SM(44:0)	0		0	0	#DIV/0!	0	0	0	0	0	0	0	0		0	0	#DIV/0!	0	0	0	0	0	0	0	0
857.75	C50H101N2O6P	SM(45:0)	0		0	0	#DIV/0!	0	0	0	0	0	0	0	0		0	0	#DIV/0!	0	0	0	0	0	0	0	0
		Total SM	0.00198707		0.993537	0.543708	0.547245	0.906385	0.219098	1.2027	0.334602	0.470623	0.275876	0.672816	0.259299		0.0463964	0.0251178	0.541373	0.0379527	0.00935436	0.056068	0.0148726	0.0254564	0.014602	0.0283973	0.010181
705.59	C39H81N2O6P	DSM(34:0)	3.4861e-05		0.0174305	0.0301905	1.73205	0.0209166	0.0286412	0	0	0.0104583	0.0233854	0	0		0.000798305	0.00138271	1.73205	0.000906903	0.00124377	0	0	0.00062118	0.001389	0	0
733.62	C41H85N2O6P	DSM(36:1)	0		0	0	#DIV/0!	0	0	0.0522914	0.0640437	0.0104583	0.0233854	0.0209166	0.0286412		0	0	#DIV/0!	0	0	0.00233207	0.00263186	0.00062118	0.001389	0.000849438	0.00116315
789.68	C45H93N2O6P	DSM(40:1)	0.000139444		0.0697219	0.0301905	0.433013	0.0453192	0.0647514	0.0801802	0.0623612	0.0139444	0.0190941	0.0766941	0.0233854		0.00327663	0.00143101	0.436731	0.00197958	0.00291034	0.00360624	0.00288836	0.000743166	0.0010414	0.00326183	0.00106335
817.71	C47H97N2O6P	DSM(42:1)	2.32406e-05		0.0116203	0.020127	1.73205	0.00697219	0.0155903	0.00697219	0.0155903	0.00697219	0.0155903	0.00697219	0.0155903		0.000532203	0.000921803	1.73205	0.000289205	0.000646682	0.000387639	0.000866788	0.000434172	0.000970839	0.000283948	0.000634926
831.73	C48H99N2O6P	DSM(43:0)	0		0	0	#DIV/0!	1.35525e-18	3.03044e-18	2.71051e-18	3.71151e-18	2.71051e-18	3.71151e-18	2.71051e-18	3.71151e-18		0	0	#DIV/0!	5.36586e-20	1.19984e-19	1.2409e-19	1.72165e-19	1.43439e-19	1.98848e-19	1.25043e-19	1.72138e-19
845.75	C49H101N2O6P	DSM(44:0)	0		0	0	#DIV/0!	0	0	0	0	0	0	0	0		0	0	#DIV/0!	0	0	0	0	0	0	0	0
859.76	C50H103N2O6P	DSM(45:0)	4.51751e-21		2.25875e-18	3.91228e-18	1.73205	2.71051e-18	3.71151e-18	4.06576e-18	3.71151e-18	2.71051e-18	3.71151e-18	0.0209166	0.0286412		1.09094e-19	1.88957e-19	1.73205	1.14965e-19	1.58002e-19	1.91411e-19	1.76744e-19	1.47337e-19	2.05282e-19	0.000834893	0.00114362
		Total DSM	0.000197545		0.0987727	0.0704444	0.713197	0.073208	0.0514125	0.139444	0.08268	0.0418331	0.0454531	0.125499	0.0712308		0.00460714	0.00319563	0.693626	0.00317569	0.00232988	0.00632594	0.00353947	0.0024197	0.00276357	0.0052301	0.0027868
680.45	C34H63O10P	PG(28:2)	0.000255556		0.127778	0.221318	1.73205	0.0133333	0.0182574	0.08	0.0953065	0.00666667	0.0149071	0.0533333	0.0811377		0.00585214	0.0101362	1.73205	0.000515941	0.000706797	0.00338731	0.00391274	0.000295453	0.000660653	0.00226443	0.00327897
682.46	C34H65O10P	PG(28:1)	6.66667e-05		0.0333333	0.0288675	0.866025	0.43	0.50448	0.54	0.568331	0.53	0.297069	0.24	0.129422		0.00154215	0.00133574	0.866157	0.0182382	0.0214815	0.0281921	0.0323155	0.0279777	0.0162067	0.0101252	0.00524616
684.48	C34H67O10P	PG(28:0)	3.33333e-05		0.0166667	0.0288675	1.73205	0	0	0	0	0	0	0	0		0.000804974	0.00139426	1.73205	0	0	0	0	0	0	0	0
708.48	C36H67O10P	PG(30:2)	2.22222e-05		0.0111111	0.019245	1.73205	0.00666667	0.0149071	0.0466667	0.10435	0.0666667	0.062361	0.0333333	0.057735		0.000519217	0.000899311	1.73205	0.000301576	0.000674345	0.00259457	0.00580163	0.00359051	0.00349746	0.00136889	0.00235144
710.5	C36H69O10P	PG(30:1)	0.00113333		0.566667	0.125831	0.222054	0.41	0.194936	0.51	0.185068	0.57	0.284165	0.57	0.198746		0.0266282	0.00605074	0.227231	0.0172101	0.00831687	0.0234776	0.00653429	0.0303907	0.0139024	0.0244309	0.00932429
712.51	C36H71O10P	PG(30:0)	0.000411111		0.205556	0.179763	0.874524	0.14	0.141716	0.146667	0.194865	0.0633333	0.123828	0.0866667	0.0739745		0.00969199	0.00853753	0.880884	0.00581913	0.00573318	0.00701322	0.00949427	0.00292725	0.00575538	0.00372441	0.00315085
722.5	C37H69O10P	PG(31:2)	0		0	0	#DIV/0!	0.00666667	0.0149071	0.0166667	0.0372678	0.133333	0.279881	0.08	0.118673		0	0	#DIV/0!	0.000301576	0.000674345	0.000813203	0.00181838	0.00600958	0.0123608	0.00332766	0.00504045
724.51	C37H71O10P	PG(31:1)	0		0	0	#DIV/0!	0.01	0.0223607	0.13	0.130384	0.08	0.067082	0.12	0.109545		0	0	#DIV/0!	0.000462356	0.00103386	0.00640777	0.0065328	0.00444096	0.00369335	0.00494609	0.00451761
726.53	C37H73O10P	PG(31:0)	6.66667e-05		0.0333333	0.057735	1.73205	0	0	0	0	0.12	0.144049	0.03	0.0447214		0.00155765	0.00269793	1.73205	0	0	0	0	0.00566663	0.00638091	0.00118936	0.00175824
736.51	C38H71O10P	PG(32:2)	0.00343333		1.71667	0.305505	0.177964	1.18	0.368443	1.25	0.34641	2.13	0.404042	2.9	0.15411		0.0806324	0.0147158	0.182505	0.0487057	0.0116598	0.0577079	0.00996298	0.115269	0.0246364	0.123425	0.0155003
738.53	C38H73O10P	PG(32:1)	0.0213667		10.6833	0.553022	0.0517649	10.61	1.45619	9.87	1.79673	10.85	2.93832	13.96	1.61299		0.501037	0.0126201	0.0251879	0.442342	0.0288843	0.458515	0.0279251	0.578654	0.12217	0.590571	0.0576567
740.54	C38H75O10P	PG(32:0)	0.00196667		0.983333	0.236291	0.240296	1.07	0.103682	1.89	0.403733	0.71	0.40835	1.17	0.441022		0.0463564	0.0124373	0.268298	0.0450051	0.00578063	0.0876328	0.0113847	0.0376221	0.0178262	0.0487092	0.0163804
750.53	C39H73O10P	PG(33:2)	0.00146667		0.733333	0.125831	0.171587	0.756667	0.065192	0.646667	0.24135	0.506667	0.074162	1.02667	0.119373		0.0343744	0.00544207	0.158317	0.0319301	0.00468585	0.0295846	0.00814074	0.0277667	0.00741617	0.0434837	0.00491447
752.54	C39H75O10P	PG(33:1)	0.00516667		2.58333	0.305505	0.11826	2.83	0.35812	3.07	0.589067	2.34	0.521296	3.33	0.605805		0.121011	0.0111983	0.0925398	0.118976	0.0170871	0.142893	0.0152199	0.123929	0.0166144	0.140741	0.0225447
754.56	C39H77O10P	PG(33:0)	0.000266667		0.133333	0.189297	1.41973	0.13	0.120416	0.1	0.11726	0.06	0.0547723	0.07	0.109545		0.00621511	0.00885604	1.42492	0.00535746	0.0051048	0.00490228	0.00589493	0.00324535	0.00302255	0.00293605	0.00463698
756.54	C38H75O11P	PG(32:0-O)	0		0	0	#DIV/0!	0	0	0.03	0.0341565	0.0233333	0.0365148	0.0166667	0.0372678		0	0	#DIV/0!	0	0	0.00146576	0.00189457	0.00137187	0.00214003	0.000707177	0.0015813
762.53	C40H73O10P	PG(34:3)	0.0003		0.15	0.0763763	0.509175	0.353333	0.103682	0.273333	0.124499	0.283333	0.15411	0.263333	0.144049		0.00705333	0.00358309	0.508	0.0148817	0.00466726	0.012751	0.00583338	0.0147324	0.0072026	0.0114178	0.00651439
764.54	C40H75O10P	PG(34:2)	0.1551		77.55	3.22335	0.0415648	86.48	13.2837	69.39	13.1803	76.91	12.9937	85.51	5.84235		3.63846	0.104464	0.028711	3.60263	0.317159	3.21921	0.196617	4.08489	0.145237	3.61877	0.178808
766.56	C40H77O10P	PG(34:1)	0.254667		127.333	5.26783	0.0413704	165.603	22.7876	149.093	27.5468	109.393	38.9886	122.203	8.40585		5.97302	0.0962755	0.0161184	6.90606	0.512451	6.91783	0.343771	5.69035	1.12248	5.16926	0.198429
768.57	C40H79O10P	PG(34:0)	0.00133333		0.666667	1.02754	1.54131	0.82	1.02262	0.37	0.476445	0.16	0.260768	0.2	0.34641		0.0305794	0.0470256	1.53782	0.0337781	0.0418316	0.0196336	0.0261235	0.00946965	0.0154823	0.00810836	0.0140282
778.56	C41H77O10P	PG(35:2)	0.0176333		8.81667	0.633114	0.0718088	11.3833	0.979796	12.1033	2.28927	5.83333	3.85795	8.23333	0.781825		0.414401	0.0410426	0.0990409	0.476843	0.0330127	0.562243	0.0467432	0.29518	0.14789	0.347612	0.013134
780.57	C41H79O10P	PG(35:1)	0.0115667		5.78333	0.332916	0.0575648	8.54667	0.976345	10.4167	1.7808	3.35667	2.81101	4.14667	0.319374		0.271266	0.0111633	0.0411526	0.35863	0.0432847	0.484863	0.0337328	0.167505	0.112949	0.175511	0.0110332
782.59	C41H81O10P	PG(35:0)	7.77778e-05		0.0388889	0.0673575	1.73205	0.0966667	0.1812	0.156667	0.210357	0.0366667	0.0532291	0.0366667	0.0730297		0.00178109	0.00308493	1.73205	0.0038034	0.0071794	0.00653081	0.00826864	0.00191398	0.00265882	0.0014913	0.00295522
790.56	C42H77O10P	PG(36:3)	0.000366667		0.183333	0.11547	0.629837	0.18	0.103682	0.22	0.083666	0.03	0.0447214	0.24	0.108397		0.00868233	0.00553942	0.638011	0.00737817	0.00416575	0.0103272	0.00356454	0.00168862	0.00271252	0.00999393	0.00424389
792.57	C42H79O10P	PG(36:2)	0.0499667		24.9833	1.20035	0.0480459	32.28	4.81412	27.77	6.01463	21.47	7.06962	25.17	1.95147		1.17247	0.0551105	0.0470039	1.34491	0.110526	1.28464	0.104998	1.12152	0.196302	1.06381	0.0298679
794.59	C42H81O10P	PG(36:1)	0.0027		1.35	0.739932	0.548098	2.13	0.389872	1.79	0.423379	0.85	0.643234	0.72	0.125499		0.0639254	0.0367857	0.575448	0.0888796	0.0141244	0.0856903	0.0258394	0.0436522	0.0269209	0.0305239	0.00543557
796.6	C42H83O10P	PG(36:0)	0		0	0	#DIV/0!	0.08	0.103682	0.19	0.065192	0.05	0.0866025	0.12	0.103682		0	0	#DIV/0!	0.00346848	0.00468299	0.00909586	0.0035799	0.00278532	0.00508087	0.00520753	0.00462818
806.59	C43H81O10P	PG(37:2)	0.00226667		1.13333	0.275379	0.242981	1.21	0.138744	1.74	0.623899	0.57	0.385032	0.75	0.0866025		0.0529706	0.0115519	0.218081	0.0505318	0.00227705	0.0798468	0.0206161	0.0291	0.0151247	0.0319584	0.00534135
808.6	C43H83O10P	PG(37:1)	6.66667e-05		0.0333333	0.0288675	0.866025	0.08	0.115109	0.11	0.119373	0	0	0.06	0.0547723		0.0015838	0.00137217	0.866379	0.0031343	0.00444092	0.00551991	0.00596426	0	0	0.00250076	0.00211822
810.62	C43H85O10P	PG(37:0)	9.03502e-21		4.51751e-18	3.91228e-18	0.866025	0.02	0.0447214	0.03	0.0447214	0.03	0.0447214	0	0		2.12544e-19	1.84263e-19	0.866941	0.000791861	0.00177066	0.00137349	0.00193673	0.00161425	0.00255765	0	0
820.6	C44H83O10P	PG(38:2)	0.0002		0.1	0.0288675	0.288675	0.146667	0.0974679	0.276667	0.108397	0.04	0.0365148	0.0166667	0.0288675		0.00467165	0.00125842	0.269374	0.00592704	0.0037	0.0132017	0.0057564	0.00204045	0.00191921	0.000684445	0.00117572
822.62	C44H85O10P	PG(38:1)	0.000144444		0.0722222	0.125093	1.73205	0	0	0.06	0.0769199	0.00333333	0.00745356	0.0166667	0.0288675		0.00348822	0.00604178	1.73205	0	0	0.00297892	0.00403036	0.000154812	0.00034617	0.000696092	0.00122512
824.64	C44H87O10P	PG(38:0)	0		0	0	#DIV/0!	0.01	0.0223607	0.04	0.0894427	0.04	0.065192	0	0		0	0	#DIV/0!	0.00037798	0.000845189	0.00195169	0.00436411	0.00246212	0.00405463	0	0
834.62	C45H85O10P	PG(39:2)	4.44444e-05		0.0222222	0.019245	0.866025	0.0266667	0.0596285	0.0533333	0.0811377	0.06	0.0584523	0.0433333	0.0795822		0.0010281	0.000890495	0.866157	0.00105581	0.00236087	0.00227966	0.00332831	0.00320432	0.00297139	0.00177615	0.00323936
836.64	C45H87O10P	PG(39:1)	0		0	0	#DIV/0!	0.05	0.0707107	0.02	0.0273861	0.05	0.0612372	0.01	0.0223607		0	0	#DIV/0!	0.00205865	0.00284309	0.000964736	0.00134641	0.00266422	0.00360396	0.000424306	0.000948778
838.65	C45H89O10P	PG(39:0)	0.000555556		0.277778	0.481125	1.73205	0.426667	0.430858	0.323333	0.138744	0.0733333	0.100416	0.29	0.300139		0.0129804	0.0224828	1.73205	0.0181659	0.019283	0.0154632	0.00714969	0.00432481	0.00592225	0.0128856	0.0143033
848.64	C46H87O10P	PG(40:2)	0.000177778		0.0888889	0.0917928	1.03267	0.00666667	0.0149071	0.0333333	0.057735	0.0233333	0.0365148	0.0233333	0.0365148		0.00409689	0.00420195	1.02564	0.000308237	0.000689239	0.00170044	0.00297758	0.00113461	0.00166753	0.000934622	0.00143634
850.65	C46H89O10P	PG(40:1)	0		0	0	#DIV/0!	0	0	0.0666667	0.149071	0	0	0	0		0	0	#DIV/0!	0	0	0.00370653	0.00828805	0	0	0	0
852.67	C46H91O10P	PG(40:0)	0		0	0	#DIV/0!	0.02	0.0273861	0.03	0.0273861	0.02	0.0273861	0.02	0.0273861		0	0	#DIV/0!	0.000877154	0.00120403	0.00132438	0.00123026	0.00120826	0.00165578	0.000922652	0.00127016
		Total pos scan PG	0.532822		266.411	9.01815	0.0338505	327.543	44.6439	292.883	53.2889	237.473	66.7453	271.76	18.8983		12.4987	0.128713	0.0102981	13.6597	0.986053	13.5977	0.704508	12.4507	1.54008	11.4964	0.478904
661.41	C34H63O10P	PG(28:2)	0		0	0	#DIV/0!	0	0	0	0	0	0	0	0		0	0	#DIV/0!	0	0	0	0	0	0	0	0
663.42	C34H65O10P	PG(28:1)	0		0	0	#DIV/0!	0	0	0	0	0	0	0	0		0	0	#DIV/0!	0	0	0	0	0	0	0	0
665.44	C34H67O10P	PG(28:0)	0		0	0	#DIV/0!	0	0	0	0	0	0	0	0		0	0	#DIV/0!	0	0	0	0	0	0	0	0
689.44	C36H67O10P	PG(30:2)	0		0	0	#DIV/0!	0	0	0.333333	0.745356	0	0	0.653333	0.806002		0	0	#DIV/0!	0	0	0.0162641	0.0363675	0	0	0.0274421	0.0326796
691.45	C36H69O10P	PG(30:1)	0		0	0	#DIV/0!	0.06	0.134164	0	0	0	0	0	0		0	0	#DIV/0!	0.00248879	0.0055651	0	0	0	0	0	0
693.47	C36H71O10P	PG(30:0)	0		0	0	#DIV/0!	0.323333	0.722995	0.486667	0.789989	0.713333	1.59506	0	0		0	0	#DIV/0!	0.0146264	0.0327057	0.0197841	0.0322699	0.0444207	0.0993277	0	0
703.45	C37H69O10P	PG(31:2)	0		0	0	#DIV/0!	0.153333	0.342864	0.306667	0.419921	0.996667	1.41433	0.766667	1.09697		0	0	#DIV/0!	0.0057957	0.0129596	0.0164321	0.0225271	0.0606018	0.0868719	0.0307477	0.0443067
705.47	C37H71O10P	PG(31:1)	0		0	0	#DIV/0!	0	0	0	0	0	0	0	0		0	0	#DIV/0!	0	0	0	0	0	0	0	0
707.48	C37H73O10P	PG(31:0)	0.00366667		1.83333	1.56312	0.852609	1.85333	1.49026	0.99	1.34617	0.686667	1.36531	1.56333	1.20539		0.0847452	0.0715183	0.843922	0.0817705	0.0670244	0.0489449	0.0699484	0.0313333	0.0602355	0.0654701	0.0473274
717.47	C38H71O10P	PG(32:2)	0.0196		9.8	0.763763	0.077935	6.50333	4.5686	7.20333	4.31152	6.77667	1.99167	8.85667	2.3365		0.459917	0.0354418	0.0770613	0.281131	0.201542	0.350826	0.206736	0.362797	0.114934	0.37095	0.077499
719.48	C38H73O10P	PG(32:1)	0.0135		6.75	0.43589	0.0645763	7.02	1.46484	6.69	0.770876	8.05	1.69374	10.57	2.84903		0.316957	0.0242503	0.07651	0.293171	0.054383	0.314374	0.0352692	0.435862	0.112118	0.444197	0.102014
721.5	C38H75O10P	PG(32:0)	0.00151111		0.755556	1.30866	1.73205	2.64	2.67552	2.43	2.93235	1.95	2.11286	0.696667	1.41345		0.034604	0.0599358	1.73205	0.113047	0.110204	0.108031	0.134818	0.102343	0.101513	0.0278154	0.0550698
731.48	C39H73O10P	PG(33:2)	0.00346667		1.73333	3.00222	1.73205	0.39	0.872067	0.34	0.760263	1.38	2.16697	0	0		0.0793856	0.1375	1.73205	0.0147412	0.0329624	0.013598	0.0304061	0.0848137	0.134595	0	0
733.5	C39H75O10P	PG(33:1)	0.00796667		3.98333	0.340343	0.0854417	0.92	1.55949	4	2.68863	0.5	1.11803	4.34	1.73472		0.187246	0.020543	0.109711	0.0389127	0.0647572	0.183234	0.122966	0.022159	0.049549	0.182921	0.0675433
735.52	C39H77O10P	PG(33:0)	0		0	0	#DIV/0!	0	0	3.39	7.58027	0	0	0	0		0	0	#DIV/0!	0	0	0.174816	0.390902	0	0	0	0
737.49	C38H75O11P	PG(32:0-O)	0.0114333		5.71667	3.04645	0.532906	5.62	1.65816	3.8	3.54383	5.51	1.7672	4.33	1.17505		0.270584	0.151533	0.56002	0.232466	0.0569503	0.172729	0.164932	0.2924	0.0703656	0.184187	0.0522689
743.48	C40H73O10P	PG(34:3)	0		0	0	#DIV/0!	0	0	0	0	0	0	0	0		0	0	#DIV/0!	0	0	0	0	0	0	0	0
745.5	C40H75O10P	PG(34:2)	0.154233		77.1167	5.05132	0.0655023	82.09	11.6625	69.05	10.8165	69.29	12.0736	81.31	8.23168		3.62035	0.263099	0.0726723	3.43037	0.396125	3.22137	0.247706	3.70423	0.529133	3.4458	0.358235
747.52	C40H77O10P	PG(34:1)	0.279667		139.833	3.20403	0.0229132	164.85	21.146	160.88	22.2651	112.57	29.107	124.13	7.18102		6.56565	0.287553	0.0437966	6.87546	0.369191	7.50556	0.300281	5.91824	0.606295	5.26408	0.416671
749.53	C40H79O10P	PG(34:0)	1.11111e-05		0.00555556	0.0096225	1.73205	0.58	1.25063	2.58333	4.34637	0.703333	1.5727	0.0433333	0.0968963		0.000254441	0.000440705	1.73205	0.022028	0.0472177	0.125039	0.212769	0.0411827	0.0920872	0.00169455	0.00378914
759.52	C41H77O10P	PG(35:2)	0.0543		27.15	23.6643	0.871612	5.88	8.75147	19.23	24.9231	16.45	36.7833	7.04	15.7419		1.2914	1.12964	0.874739	0.238874	0.342108	0.975689	1.21964	0.963206	2.15379	0.28509	0.637481
761.53	C41H79O10P	PG(35:1)	0.00467778		2.33889	4.05107	1.73205	3.74	5.32792	7.31333	4.74456	1.46	1.77813	4.65333	3.2702		0.10712	0.185537	1.73205	0.146634	0.204609	0.33694	0.208218	0.067651	0.0796332	0.205854	0.157925
763.55	C41H81O10P	PG(35:0)	0.000855556		0.427778	0.740933	1.73205	0	0	1.13	1.29048	0	0	0.136667	0.305596		0.0199899	0.0346235	1.73205	0	0	0.0555314	0.0652171	0	0	0.00534436	0.0119504
771.52	C42H77O10P	PG(36:3)	0		0	0	#DIV/0!	0	0	0	0	0	0	0.25	0.559017		0	0	#DIV/0!	0	0	0	0	0	0	0.0101814	0.0227664
773.53	C42H79O10P	PG(36:2)	0.0488		24.4	4.64013	0.190169	30.0433	5.28446	29.8133	6.16944	18.5333	5.62272	23.5333	3.01641		1.14387	0.208484	0.182263	1.24922	0.127083	1.38804	0.224735	0.973799	0.168937	1.00571	0.200701
775.55	C42H81O10P	PG(36:1)	0.00643333		3.21667	2.30561	0.71677	3.84333	2.46435	4.80333	2.79052	2.04333	1.47665	2.99333	1.079		0.149725	0.103992	0.69455	0.156722	0.0926094	0.224855	0.119911	0.104268	0.0714676	0.127551	0.0476566
777.56	C42H83O10P	PG(36:0)	0		0	0	#DIV/0!	0	0	0	0	0	0	0	0		0	0	#DIV/0!	0	0	0	0	0	0	0	0
787.55	C43H81O10P	PG(37:2)	0		0	0	#DIV/0!	0.43	0.961509	1.38	1.89493	0.22	0.491935	0.51	1.14039		0	0	#DIV/0!	0.0194517	0.0434952	0.0558355	0.0767572	0.0130671	0.0292189	0.0216396	0.0483877
789.56	C43H83O10P	PG(37:1)	0		0	0	#DIV/0!	0.27	0.603738	0.57	0.917606	0.21	0.469574	1.1	1.17951		0	0	#DIV/0!	0.0106901	0.0239038	0.0295239	0.0512908	0.0124731	0.0278908	0.0494414	0.0564378
791.58	C43H85O10P	PG(37:0)	0		0	0	#DIV/0!	0	0	3.19667	0.811326	0	0	1.00667	1.39466		0	0	#DIV/0!	0	0	0.154436	0.054365	0	0	0.0454101	0.0650126
801.56	C44H83O10P	PG(38:2)	0		0	0	#DIV/0!	0	0	0	0	0	0	0	0		0	0	#DIV/0!	0	0	0	0	0	0	0	0
803.58	C44H85O10P	PG(38:1)	0.00483333		2.41667	2.30886	0.95539	6.29	2.55817	6.01	2.61328	4.44	1.55539	3.99	3.87014		0.114514	0.111245	0.971455	0.258145	0.0911108	0.288683	0.150391	0.233008	0.0566363	0.163057	0.159595
805.59	C44H87O10P	PG(38:0)	0.0247667		12.3833	1.25133	0.10105	11.3667	1.1742	12.7567	3.23253	10.9067	2.25981	6.52667	2.31959		0.581647	0.0646292	0.111114	0.475144	0.0214009	0.590091	0.0907484	0.585545	0.133728	0.28106	0.11603
815.58	C45H85O10P	PG(39:2)	0		0	0	#DIV/0!	0	0	0	0	0	0	0	0		0	0	#DIV/0!	0	0	0	0	0	0	0	0
817.59	C45H87O10P	PG(39:1)	0.0105333		5.26667	4.57857	0.869349	1.87	3.35924	2.11	3.00633	0.72	0.988433	1.72	2.35547		0.248124	0.216789	0.873711	0.0718605	0.126882	0.104517	0.158799	0.0424787	0.0583564	0.070154	0.0962817
819.61	C45H89O10P	PG(39:0)	0		0	0	#DIV/0!	0.52	0.745486	1.58667	2.14137	1.17667	1.20183	2.48667	2.07948		0	0	#DIV/0!	0.0206946	0.0282502	0.0703415	0.0876971	0.0648649	0.0724827	0.110565	0.0975398
829.59	C46H87O10P	PG(40:2)	0.00403333		2.01667	1.75095	0.868241	2.87	1.24378	0.85	1.58666	1.4	1.76316	2.22	2.06537		0.0933388	0.0811529	0.869445	0.118874	0.0478497	0.0453858	0.0886821	0.0644658	0.0794302	0.0973314	0.0890874
831.61	C46H89O10P	PG(40:1)	0.00441111		2.20556	2.14452	0.972328	1.55	1.42595	1.99	2.11554	0	0	0.566667	1.26711		0.104581	0.103458	0.989261	0.0616007	0.0571822	0.0917392	0.106825	0	0	0.0221595	0.0495502
833.62	C46H91O10P	PG(40:0)	0		0	0	#DIV/0!	0.0233333	0.0365148	0.133333	0.182574	0.333333	0	0.216667	0.162447		0	0	#DIV/0!	0.00107217	0.00168607	0.00695934	0.00956316	0.0180655	0.00273316	0.00907405	0.00655922
857.62	C48H91O10P	PG(42:2)	0.00108889		0.544444	0.943005	1.73205	0.393333	0.861007	0.466667	1.0435	0.0266667	0.0596285	1.73333	2.54526		0.0254417	0.0440662	1.73205	0.0163028	0.035721	0.0259457	0.0580163	0.00123849	0.00276936	0.0704518	0.103569
859.64	C48H93O10P	PG(42:1)	0.000966667		0.483333	0.837158	1.73205	0	0	0	0	0	0	0.43	0.933809		0.0233443	0.0404334	1.73205	0	0	0	0	0	0	0.0182281	0.0396308
		Total neg scan PG	0.660756		330.378	16.6703	0.0504583	342.093	51.7045	355.823	27.5787	267.047	57.1535	298.373	26.6668		15.5228	1.205	0.0776275	14.2513	1.13358	16.7155	1.31529	14.2445	2.72069	12.6436	1.16724
793.54	C40H79O11PN2	LysylPG(28:0)	0.0061		3.05	3.05123	1.0004	2.34	1.5674	2.74	0.848823	3.83	2.91217	3.15	3.18865		0.143094	0.142304	0.994482	0.102346	0.0760345	0.133115	0.0553324	0.222841	0.179611	0.129356	0.129872
817.54	C42H79O11PN2	LysylPG(30:2)	0.000844444		0.422222	0.73131	1.73205	1.03667	1.94238	0.706667	1.21967	0.876667	1.2016	1.67333	1.16539		0.0193375	0.0334936	1.73205	0.0436824	0.0804434	0.0348777	0.0595209	0.0474162	0.0656017	0.067467	0.0460822
819.56	C42H81O11PN2	LysylPG(30:1)	0.00214444		1.07222	1.85714	1.73205	1.26333	1.29102	0.586667	1.1944	1.78667	1.11669	3.46333	2.9572		0.0501045	0.0867835	1.73205	0.0528633	0.0537104	0.02979	0.0617808	0.0974227	0.0669017	0.143482	0.12007
821.57	C42H83O11PN2	LysylPG(30:0)	0.00286667		1.43333	1.80485	1.2592	3.24333	1.85755	2.18667	1.4267	2.26667	2.24762	2.44667	2.18948		0.0673367	0.0841486	1.24967	0.13221	0.0646597	0.100127	0.0659477	0.126501	0.130316	0.0993547	0.0882086
831.56	C43H81O11PN2	LysylPG(31:2)	0		0	0	#DIV/0!	1.13	1.21257	0.433333	0.690712	0.346667	0.77517	0	0		0	0	#DIV/0!	0.0479843	0.0549653	0.0174337	0.0276534	0.0202986	0.045389	0	0
833.57	C43H83O11PN2	LysylPG(31:1)	0.00228889		1.14444	1.06879	0.933895	0.71	0.808084	0.98	1.58375	2.25	2.55571	1	1.1367		0.054168	0.0501245	0.925353	0.0317526	0.0366163	0.0506109	0.081628	0.117358	0.123517	0.0416607	0.0457389
835.59	C43H85O11PN2	LysylPG(31:0)	0		0	0	#DIV/0!	0	0	0	0	0	0	0	0		0	0	#DIV/0!	0	0	0	0	0	0	0	0
845.57	C44H83O11PN2	LysylPG(32:2)	0		0	0	#DIV/0!	0.543333	1.21493	0.58	0.863327	0.403333	0.901881	0.236667	0.441965		0	0	#DIV/0!	0.0251213	0.056173	0.0259467	0.0351846	0.0239564	0.0535681	0.00953765	0.0179072
847.59	C44H85O11PN2	LysylPG(32:1)	0.00101111		0.505556	0.763096	1.50942	1.45333	1.03477	1.79667	1.63033	1.54667	1.28113	3.71333	2.75127		0.0235831	0.0356894	1.51335	0.0625357	0.0441983	0.0776077	0.0693281	0.0883364	0.0782247	0.166708	0.142837
849.6	C44H87O11PN2	LysylPG(32:0)	0.000255556		0.127778	0.221318	1.73205	0.773333	1.14076	0	0	0.0166667	0.0372678	1.00333	1.83721		0.00585214	0.0101362	1.73205	0.0335055	0.0515904	0	0	0.000989932	0.00221356	0.0394533	0.0718132
859.59	C45H85O11PN2	LysylPG(33:2)	0.00763333		3.81667	0.626498	0.164148	2.91667	0.470372	2.56333	2.39715	2.92333	2.56097	3.36667	1.52889		0.178648	0.0247107	0.13832	0.123601	0.0284039	0.126998	0.120815	0.160978	0.155453	0.147488	0.0799064
861.6	C45H87O11PN2	LysylPG(33:1)	0		0	0	#DIV/0!	0.81	1.14913	0	0	0	0	0.18	0.402492		0	0	#DIV/0!	0.0351205	0.0490742	0	0	0	0	0.00763751	0.017078
863.62	C45H89O11PN2	LysylPG(33:0)	0.000677778		0.338889	0.586973	1.73205	0.37	0.611624	0.0433333	0.0968963	0.296667	0.466726	1.20667	1.66173		0.0155209	0.026883	1.73205	0.0164007	0.0282577	0.00211433	0.00472778	0.0147874	0.0221138	0.0480954	0.066406
869.57	C46H83O11PN2	LysylPG(34:4)	0.00261111		1.30556	1.13092	0.866237	1.38667	0.967414	1.43333	1.42741	0.66	1.38371	2.09333	1.55298		0.0620453	0.0538018	0.867138	0.0573736	0.0416395	0.0677982	0.0703408	0.0391917	0.0821999	0.0890467	0.0660127
871.59	C46H85O11PN2	LysylPG(34:3)	0.00406667		2.03333	1.50997	0.742607	1.04667	1.10701	0.95	1.0981	0.673333	1.10061	2.20333	1.86501		0.0951202	0.0693813	0.729407	0.0422835	0.0435894	0.0462063	0.0565654	0.0395665	0.0644707	0.0918425	0.0743915
873.6	C46H87O11PN2	LysylPG(34:2)	0.00165556		0.827778	1.21018	1.46196	2.36333	1.77894	2.60333	1.56393	1.90333	1.8675	1.37333	1.38497		0.038599	0.0566089	1.46659	0.103687	0.0829691	0.126127	0.074864	0.100745	0.105863	0.0558986	0.056104
875.62	C46H89O11PN2	LysylPG(34:1)	0.003		1.5	0.860717	0.573811	1.14	1.48186	2.03333	1.46591	0.39	0.519294	0.766667	1.5434		0.0711311	0.0426961	0.600245	0.0467941	0.0585118	0.0935682	0.0657123	0.0221307	0.0305885	0.0329991	0.0653247
877.63	C46H91O11PN2	LysylPG(34:0)	0.00128889		0.644444	0.975439	1.51361	2.70667	1.9152	2.49	2.36266	1.27333	1.07868	1.46	1.79666		0.0310385	0.0471765	1.51993	0.113535	0.0799199	0.116026	0.108778	0.0751597	0.066994	0.0590565	0.0729523
887.62	C47H89O11PN2	LysylPG(35:2)	0.00148889		0.744444	1.28942	1.73205	1.11667	2.49694	1.21	1.30019	0.573333	1.23595	0.19	0.31305		0.0359555	0.0622768	1.73205	0.0463191	0.103573	0.0562594	0.0548767	0.0256462	0.0546599	0.00798924	0.0132591
889.63	C47H91O11PN2	LysylPG(35:1)	0.00818889		4.09444	3.55302	0.867767	3.14333	2.42552	0.76	1.46504	2.28667	0.674166	3.29667	0.90111		0.194426	0.16848	0.866552	0.131412	0.0983523	0.0311972	0.059792	0.121319	0.0329167	0.139256	0.0352342
891.65	C47H93O11PN2	LysylPG(35:0)	0		0	0	#DIV/0!	0.25	0.559017	0.67	0.965401	0.37	0.506952	0.29	0.400625		0	0	#DIV/0!	0.0113091	0.0252879	0.0338567	0.0492846	0.0218164	0.0298832	0.0117728	0.0161737
897.6	C48H87O11PN2	LysylPG(36:4)	0.000211111		0.105556	0.182828	1.73205	1.51667	1.32382	0.776667	1.28699	0.436667	0.912597	1.65333	2.28593		0.00509817	0.00883029	1.73205	0.065038	0.0562049	0.0403204	0.0714506	0.025588	0.0534272	0.0684037	0.0919798
899.62	C48H89O11PN2	LysylPG(36:3)	0.00164444		0.822222	1.03418	1.25779	0.57	0.823053	1.24	2.22244	0.82	1.07273	0.386667	0.864613		0.0394593	0.0500755	1.26904	0.0244223	0.0346355	0.0602952	0.108632	0.0472848	0.0634057	0.0156584	0.0350132
901.63	C48H91O11PN2	LysylPG(36:2)	0.00166667		0.833333	1.23322	1.47986	0.57	0.746324	0.17	0.352846	0	0	0.16	0.219089		0.0382437	0.0564259	1.47543	0.0231537	0.0299363	0.00930442	0.0196827	0	0	0.00724483	0.0100037
903.65	C48H93O11PN2	LysylPG(36:1)	0.00272222		1.36111	1.20004	0.881661	1.06667	1.51148	1.46333	1.38821	0.233333	0.521749	0.99	1.10552		0.0647895	0.0574401	0.886564	0.0473047	0.0682623	0.0724088	0.0770363	0.0103409	0.0231229	0.0440551	0.05012
905.66	C48H95O11PN2	LysylPG(36:0)	0		0	0	#DIV/0!	0	0	0	0	1.41	1.78456	0.0933333	0.2087		0	0	#DIV/0!	0	0	0	0	0.0827401	0.111863	0.00377961	0.00845146
915.65	C49H93O11PN2	LysylPG(37:2)	0.000633333		0.316667	0.548483	1.73205	1.51	0.924932	0.37	0.593296	1.5	2.11631	0.6	1.34164		0.0145031	0.0251202	1.73205	0.0627653	0.040452	0.0150911	0.0235991	0.0839541	0.12331	0.023463	0.052465
917.66	C49H95O11PN2	LysylPG(37:1)	0.00145556		0.727778	0.63077	0.866706	0.736667	1.18336	1.42333	1.23027	1.00667	1.51825	0.496667	0.680319		0.0345927	0.0300278	0.868039	0.0314762	0.0493511	0.0628806	0.0563998	0.0543411	0.0871662	0.0228755	0.0314181
919.68	C49H97O11PN2	LysylPG(37:0)	0		0	0	#DIV/0!	0	0	0.403333	0.901881	0.503333	0.553072	0.353333	0.790077		0	0	#DIV/0!	0	0	0.016131	0.03607	0.0270543	0.0291951	0.0149922	0.0335235
929.66	C50H95O11PN2	LysylPG(38:2)	0		0	0	#DIV/0!	0.873333	1.74645	0	0	0.326667	0.730449	0.763333	1.25213		0	0	#DIV/0!	0.0365903	0.072319	0	0	0.0775382	0.126337	0.032655	0.0511498
931.68	C50H97O11PN2	LysylPG(38:1)	0.0011		0.55	0.507445	0.922627	0.91	1.13875	1.16	1.37222	0.25	0.559017	1.28	0.852643		0.026137	0.024696	0.944868	0.0379276	0.0481629	0.0542833	0.0660323	0.147918	0.291568	0.0519566	0.0345011
933.7	C50H99O11PN2	LysylPG(38:0)	0.000844444		0.422222	0.73131	1.73205	0.406667	0.561323	0.163333	0.365224	0.47	0.711161	0.16	0.190613		0.0197303	0.0341738	1.73205	0.0157721	0.0218599	0.00667636	0.0149288	0.120625	0.196128	0.00730459	0.00951438
		Total LysylPE	0.0564		28.2	10.837	0.384292	37.9033	10.6767	31.9367	7.11386	31.63	15.1398	40.05	12.6255		1.32851	0.520181	0.391551	1.60429	0.504034	1.50705	0.381283	1.73421	1.01019	1.68049	0.468441
		Total Polar Lipids Detected (pos scan PG)	4.26258		2131.29	56.9866	0.0267381	2391.12	204.925	2146.82	311.683	1881.38	299.856	2369.1	214.727		100	0	0	100	0	100	0	#DIV/0!	#DIV/0!	100	0
		Total Polar Lipids Detected (neg scan PG)	4.39051		2195.26	31.6612	0.0144226	2405.67	212.887	2209.76	285.87	1910.95	272.934	2395.71	210.832		103.024	1.28138	0.0124377	100.592	0.72489	103.118	1.87151	81.9986	45.9085	101.147	0.76427

## Sheet: 7 mol% ave
mol% positive PG total											mol% positive PG total		Coefficient of variation (st. dev./average) for identical samples, made by pooling samples, and run several times. Highlight is less than 0.3. Suggestion is not to include non-highlighted lipids in further statistical analyses. A stricter cutoff could be used.						mol% positive PG total							mol% positive PG total									mol% positive PG total							mol% positive PG total
											QC			PA14 - 1	PA14 - 2	PA14 - 3	PA14 - 4	PA14 - 5	PA14 Average		PA14 D04030 - 1	PA14 D04030 - 2	PA14 D04030 - 3	PA14 D04030 - 4	PA14 D04030 - 5	PA14 D04030 average		PA14-PA14 D04030		DamrZ DptsP - 1	DamrZ DptsP - 2	DamrZ DptsP - 3	DamrZ DptsP - 4	DamrZ DptsP - 5	DamrZ DptsP average		DamrZ DptsP D04030 - 1	DamrZ DptsP D04030 - 2	DamrZ DptsP D04030 - 3	DamrZ DptsP D04030 - 4	DamrZ DptsP D04030 - 5	DamrZ DptsP D04030 average			T -test (15/358)	DamrZ DptsP - DamrZ DptsP D04030
Mass	Compound Formula	Compound Name	QC01	QC02	QC03	QC04	QC05	QC06	QC07	QC08	ave	stdev	CoV	sample01	sample02	sample03	sample04	sample05	ave	stdev	sample06	sample07	sample08	sample09	sample10	ave	stdev		T Test (11/362)	sample11	sample12	sample13	sample14	sample15	ave	stdev	sample16	sample17	sample18	sample19	sample20	ave	stdev
424.25	C19H38O7PN	LPE(14:1)						0.00511198	0.00494593	0.0152349	0.00843094	0.005893	0.698973	0.0109438	0.00699092	0.0175611	0.000598656	0.000571514	0.0073332	0.00722562	0	0	0	0.00336261	0.00737748	0.00214802	0.0032659	0.00518518	0.181828	0	0	0.000885342	0.0263638	0.0196626	0.00938236	0.0126719	0.0075351	0.00612305	0.010265	0.0153945	0.000591277	0.00798179	0.00544141		0.826048	0.00140057
426.26	C19H40O7PN	LPE(14:0)						0	0	0	0	0	#DIV/0!	0	0	0	0	0	0	0	0	0	0	0	0	0	0	0	#DIV/0!	0	0	0	0	0	0	0	0	0	0	0	0	0	0		#DIV/0!	0
438.26	C20H40O7PN	LPE(15:1)						0.0365142	0.02261	0.0470898	0.0354046	0.0122776	0.346778	0.0259914	0.0181764	0.0181883	0.0299328	0.0320048	0.0248587	0.00646613	0.0120944	0.022612	0.00679854	0.021857	0.0169682	0.016066	0.00668689	0.00879271	0.0674872	0.00938136	0.0206558	0.0203629	0.0442536	0.0245783	0.0238464	0.0127332	0.0173307	0.0122461	0.0397767	0.0326364	0.0348853	0.0273751	0.0119128		0.662923	-0.00352868
440.28	C20H42O7PN	LPE(15:0)						0.00511198	0.00494593	0.00276999	0.00427597	0.00130686	0.305628	0	0.00699092	0.00439028	0.00598656	0.00742968	0.00495949	0.00300849	0	0.00311889	0.000618049	0	0.00516424	0.00178024	0.00228761	0.00317925	0.0967604	0	0.000898079	0.0141655	0.00376626	0.00280894	0.00432775	0.00569857	0.00075351	0.00795997	0.00256624	0.00431047	0.00413894	0.00394583	0.00266354		0.89536	0.000381927
452.28	C21H42O7PN	LPE(16:1)						0.0350536	0.0105984	0.0249299	0.0235273	0.0122878	0.522277	0.0123117	0.0398482	0.0075262	0.0125718	0.0102873	0.016509	0.0132026	0.0163275	0.0233917	0.0166873	0.0302635	0.017706	0.0208752	0.00597362	-0.00436616	0.519475	0.0261338	0.0404136	0.0398404	0.0367211	0.0231738	0.0332565	0.00804625	0.0203448	0.0165322	0.0346442	0.0295575	0.0301551	0.0262468	0.00751598		0.192381	0.00700974
454.29	C21H44O7PN	LPE(16:0)						0.0343233	0.0438068	0.0491672	0.0424324	0.0075168	0.177147	0.0300953	0.0496355	0.0181883	0.0281368	0.0268612	0.0305834	0.0115834	0.0374927	0.0483429	0.0401732	0.0571643	0.0634463	0.0493239	0.0110181	-0.0187405	0.030591	0.0395357	0.0556809	0.0655153	0.0442536	0.0287917	0.0467554	0.0142537	0.0444571	0.0434737	0.0436261	0.0492625	0.0579451	0.0477529	0.00617183		0.889373	-0.000997454
466.29	C22H44O7PN	LPE(17:1)						0	0.00494593	0.0297773	0.0115744	0.015957	1.37864	0.0088918	0.00279637	0.00439028	0.0113745	0.0040006	0.0062907	0.00366322	0.00423305	0.00311889	0.0135971	0.000840652	0.00516424	0.00539078	0.00486313	0.000899917	0.749506	0.00268039	0.011675	0.00885342	0.00941566	0.00491565	0.00750803	0.00363454	0.00527457	0.00244922	0.0121896	0.00985251	0.0147819	0.00890957	0.00502698		0.627033	-0.00140154
468.31	C22H46O7PN	LPE(17:0)						1.30913e-18	0.0105984	0.00830996	0.00630279	0.00557702	0.884849	1.22614e-18	0.0146809	0.00188155	0.00359193	1.02452e-18	0.00403088	0.00613864	0.00907082	0.00467834	0.00185415	0.00504391	0.00663973	0.00545739	0.00265594	-0.00142651	0.646189	0	0.010777	0.00265603	0.00847409	0.00842683	0.00606678	0.00452741	0.00452106	1.09764e-18	0.00577404	0.00738938	0	0.0035369	0.00338505		0.346269	0.00252988
470.29	C21H44O8PN	LPE(16:0-O)						0.00803311	0.00353281	0.00346248	0.00500947	0.00261879	0.522768	0	0	0.00313592	0.00119731	0.00285757	0.00143816	0.00150762	0.00483777	0.00155945	0.0012361	0	0.00590199	0.00270706	0.00252767	-0.0012689	0.36325	0.00335049	0.00718463	0	0.00753253	0	0.00361353	0.00368428	0	0	0.0032078	0.00123156	0.00473022	0.00183392	0.00208359		0.374655	0.00177961
478.29	C23H44O7PN	LPE(18:2)						0	0.00211968	0.00207749	0.00139906	0.0012118	0.866157	0.00205195	0.00419455	0	0.00359193	0.00514363	0.00299641	0.00201688	0.00181416	0	0.0037083	0	0.00221324	0.00154714	0.00157899	0.00144927	0.241415	0	0.010777	0	0	0.00842683	0.00384076	0.0053244	0.00226053	0	0	0.00184735	0.00886915	0.00259541	0.00365732		0.677777	0.00124535
480.31	C23H46O7PN	LPE(18:1)						0.0686466	0.0748955	0.0900245	0.0778555	0.0109921	0.141185	0.0499309	0.101368	0.0401397	0.0544777	0.0691532	0.063014	0.0238538	0.0894988	0.0920074	0.102596	0.106763	0.0981205	0.0977971	0.00717466	-0.0347832	0.0141768	0.0569583	0.0736425	0.0858782	0.0659096	0.0554766	0.067573	0.0125865	0.0550062	0.0649043	0.0680054	0.0985251	0.087509	0.07479	0.0177502		0.479519	-0.00721696
482.32	C23H48O7PN	LPE(18:0)						0	0	0	0	0	#DIV/0!	0	0	0	0	0	0	0	0	0	0	0	0	0	0	0	#DIV/0!	0	0	0	0	0	0	0	0	0	0	0	0	0	0		#DIV/0!	0
494.32	C24H48O7PN	LPE(19:1)						0	0.0105984	0.0290849	0.0132278	0.0147196	1.11278	0.00205195	0.00419455	0	0.0053879	0.00514363	0.00335561	0.00229078	0	0.0116959	0	0	0.00442649	0.00322447	0.00510883	0.000131138	0.959515	0.00201029	0	0	0.0028247	0	0.000966998	0.00135506	0	0	0.00577404	0	0.00532149	0.00221911	0.00304285		0.42501	-0.00125211
496.34	C24H50O7PN	LPE(19:0)						0.00730283	0.000706561	0	0.0026698	0.00402785	1.50867	0.000683984	0.00279637	0.000627184	0.00239462	0.00228606	0.00175764	0.00102404	0.000604722	0.00311889	0.0024722	0	0.00516424	0.00227201	0.00206544	-0.000514367	0.631272	0.00469068	0.000898079	0.000885342	0.000941566	0.00491565	0.00246626	0.00213487	0.00979562	0.00428614	0.00256624	0.0116999	0.000591277	0.00578783	0.00476058		0.192382	-0.00332156
508.34	C25H50O7PN	LPE(20:1)						0.00584227	0	0.00553997	0.00379408	0.00328924	0.866941	0.00136797	0	0.00125437	0.00658521	0.00285757	0.00241302	0.00254274	0	0.00155945	0.0012361	0.0016813	0	0.00089537	0.000833391	0.00151765	0.240375	0	0	0.00973876	0	0.00351118	0.00264999	0.0042444	0	0	0	0	0.00473022	0.000946043	0.00211542		0.444941	0.00170395
510.35	C25H52O7PN	LPE(20:0)						0	0	0.0387798	0.0129266	0.0223895	1.73205	0	0	0	0	0	0	0	0	0	0.00309025	0.00924717	0.0014755	0.00276258	0.0038431	-0.00276258	0.146638	0.00938136	0	0.00177068	0	0	0.00223041	0.00407037	0.00150702	0	0.0032078	0.00123156	0	0.00118928	0.00132344		0.601322	0.00104113
522.35	C26H52O7PN	LPE(21:1)						0	0.00635905	6.20697e-19	0.00211968	0.0036714	1.73205	6.13068e-19	0.00629183	5.62156e-19	0.00359193	0.00514363	0.00300548	0.00290609	0.00181416	6.98881e-19	0.00185415	7.53492e-19	0.00442649	0.00161896	0.00181781	0.00138652	0.392168	0.00201029	8.04965e-19	0.00265603	0	0.00842683	0.00261863	0.00345764	6.75385e-19	0	0.00192468	0	0.00177383	0.000739702	0.00101428		0.277206	0.00187893
524.37	C26H54O7PN	LPE(21:0)						0	0.00494593	0	0.00164864	0.00285553	1.73205	0	0	0	0	0.00228606	0.000457211	0.00102236	0.000604722	0	0.000618049	0	0	0.000244554	0.000334903	0.000212657	0.670189	0	0	0	0	0	0	0	0	0	0	0.000615782	0.000591277	0.000241412	0.00033068		0.141232	-0.000241412
536.37	C27H54O7PN	LPE(22:1)						0	0.00353281	0.00761746	0.00371676	0.00381206	1.02564	0.00136797	0.00349546	0	0	0	0.000972686	0.00152962	0.00120944	0	0	0	0.00368874	0.000979637	0.00160243	-6.95131e-06	0.994574	0.00536078	0	0	0.00470783	0.0077246	0.00355864	0.00343698	0.00602808	0.00489844	0.00705716	0	0.00650405	0.00489755	0.00285083		0.521447	-0.0013389
538.39	C27H56O7PN	LPE(22:0)						0.00292113	0	0	0.000973711	0.00168652	1.73205	0.000683984	0.00489364	0.000627184	0.000598656	0.0040006	0.00216081	0.00211107	0.000604722	0.00311889	0.0024722	0.00336261	0	0.00191168	0.00151982	0.000249129	0.835784	0.000670097	0.000898079	0.000885342	0.00941566	0	0.00237384	0.00395343	0.00075351	0.00244922	0.00256624	0.00246313	0.00236511	0.00211944	0.000766913		0.891162	0.000254394
		Total LysoPE						0.208861	0.209142	0.353866	0.25729	0.0836375	0.325071	0.146373	0.266354	0.117911	0.170018	0.180027	0.176136	0.0558299	0.180207	0.218323	0.199012	0.239586	0.247883	0.217002	0.028031	-0.0408657	0.181691	0.162163	0.233501	0.254093	0.26458	0.200839	0.223035	0.0418273	0.175568	0.165322	0.243151	0.266018	0.265483	0.223108	0.0490864		0.998039	-7.31383e-05
538.35	C26H52O8PN	PE(21:0)						0.00512946	0	0	0.00170982	0.00296149	1.73205	0	0.0225877	0.00176212	0	0.00642284	0.00615453	0.00955472	0.00169901	0.00219069	0.00434113	0.00590468	0	0.0028271	0.00231484	0.00332743	0.470859	0.00188269	0.00252322	0.00248743	0.0185178	0	0.00508222	0.00758059	0	0.00688126	0.00450627	0.00692033	0.00664494	0.00499056	0.00296547		0.980528	9.16618e-05
552.37	C27H54O8PN	PE(22:0)						0.0123107	0	0.00291843	0.00507637	0.00643279	1.2672	0.00288255	0.026516	0	0	0.00722569	0.00732485	0.0111282	0	0	0	0	0.00310913	0.000621827	0.00139045	0.00670302	0.218151	0.00282403	0.0113545	0.00373115	0.00793619	0.00591895	0.00635296	0.00342919	0	0.0103219	0.00270376	0.0129756	0.00249185	0.00569862	0.00561374		0.82956	0.000654333
566.38	C28H56O8PN	PE(23:0)						0	0.0029777	0.00291843	0.00196538	0.00170232	0.866157	0	0.00294622	0	0	0	0.000589244	0.00131759	0.00254851	0.00328603	0.00260468	0	0.00621827	0.0029315	0.0022235	-0.00234225	0.0772841	0	0	0	0.00793619	0.00295947	0.00217913	0.00346405	0	0.00516094	0	0.0103805	0.0049837	0.00410503	0.00432929		0.459686	-0.0019259
606.41	C31H60O8PN	PE(26:1)						0.00512946	0	0	0.00170982	0.00296149	1.73205	0.00480426	0.00785659	0	0	0.00160571	0.00285331	0.00341608	0.00169901	0.00219069	0.00434113	0.0129903	0.00207276	0.00465878	0.00477112	-0.00180546	0.510908	0.00188269	0.0100929	0.00994973	0.00661349	0.00789193	0.00728614	0.0033537	0.00211704	0	0.00721004	0.00173008	0.00166123	0.00254368	0.00273257		0.0398537	0.00474246
608.43	C31H62O8PN	PE(26:0)						0	0.00496283	0.00778247	0.00424844	0.00394011	0.927427	0.00768681	0.0108028	0.00176212	0.00672786	0.0088314	0.0071622	0.0033788	0.00679603	0.0219069	0.00694581	0.00944749	0.0238367	0.0137866	0.00838802	-0.00662438	0.140051	0.0103548	0.029017	0.00621858	0.0145497	0.0138109	0.0147902	0.00861052	0.0148193	0.00430079	0.00721004	0.00432521	0.0116286	0.00845679	0.00464862		0.185844	0.00633339
634.44	C33H64O8PN	PE(28:1)						0.0143625	0.0198513	0.0136193	0.0159444	0.00340387	0.213484	0.0739856	0.181684	0.0387666	0.0445721	0.0931312	0.0864278	0.0576561	0.0756059	0.179636	0.038202	0.119275	0.0673646	0.0960167	0.0550302	-0.00958887	0.794725	0.0978996	0.169056	0.0733792	0.133593	0.149947	0.124775	0.0388456	0.0973838	0.0455883	0.0748041	0.126296	0.0614657	0.0811076	0.0315993		0.0870016	0.0436671
636.46	C33H66O8PN	PE(28:0)						0.0307767	0.0267993	0.0233474	0.0269745	0.00371776	0.137825	0.115302	0.282837	0.0766521	0.0555048	0.149331	0.135925	0.0896785	0.10194	0.230022	0.0468842	0.17714	0.115038	0.134205	0.0708126	0.00172041	0.973968	0.158146	0.151393	0.0634295	0.10317	0.145014	0.124231	0.0401879	0.0825645	0.049029	0.0784091	0.129756	0.0598044	0.0799126	0.0310315		0.0867594	0.0443179
650.47	C34H68O8PN	PE(29:0)						0.00718124	0.00694797	0.00680966	0.00697962	0.000187799	0.0269068	0.00960851	0.0157132	0.00881058	0.00588688	0.00802855	0.00960954	0.00368275	0.0110436	0.0142395	0.00607759	0.00826655	0.0134729	0.01062	0.00344932	-0.00101047	0.66618	0.0122375	0.0126161	0.00870601	0.013227	0.0187433	0.013106	0.00361069	0.0105852	0.0060211	0.0144201	0.0138407	0.010798	0.011133	0.00334216		0.396076	0.00197296
662.47	C35H68O8PN	PE(30:1)						0.22467	0.217372	0.2218	0.221281	0.00367665	0.0166153	0.11242	0.167935	0.124229	0.113533	0.127654	0.129154	0.0226633	0.208978	0.259597	0.179723	0.216111	0.186548	0.210191	0.031483	-0.0810373	0.0016	0.129905	0.359558	0.317148	0.325384	0.346258	0.295651	0.0941582	0.320731	0.304496	0.324452	0.339961	0.318957	0.321719	0.0127033		0.556569	-0.0260687
664.49	C35H70O8PN	PE(30:0)						0.108744	0.123078	0.100199	0.110674	0.0115609	0.104459	0.064377	0.0982074	0.0854627	0.0790524	0.0802855	0.081477	0.0122014	0.130824	0.155539	0.15194	0.167693	0.137838	0.148767	0.0146246	-0.0672897	4.7801e-05	0.0828382	0.114806	0.12064	0.144174	0.143041	0.1211	0.0250879	0.153485	0.145367	0.138793	0.185119	0.160309	0.156615	0.0178889		0.0327543	-0.0355146
674.51	C37H72O7PN	PE(31:2)						0.00923302	0.0119108	0.00291843	0.00802075	0.00461713	0.575648	0.00288255	0.00589244	0.00792953	0.00252295	0.00722569	0.00529063	0.00247635	0.0152911	0.0098581	0.0104187	0.0106284	0.0155457	0.0123484	0.00281804	-0.00705776	0.00296896	0.00282403	0.00378483	0.00746229	0	0.00591895	0.00399802	0.00287659	0.00952667	0.0129024	0.0108151	0.0155707	0.0124593	0.0122548	0.00228977		0.00102481	-0.0082568
676.53	C37H74O7PN	PE(31:1)						0.0482169	0.0406952	0.0515589	0.0468237	0.00556421	0.118833	0.0278647	0.0373188	0.0255507	0.0294344	0.0353256	0.0310988	0.00501412	0.0450237	0.0481951	0.046016	0.0377899	0.0393824	0.0432814	0.00447261	-0.0121826	0.00366225	0.030123	0.0555108	0.0659169	0.0661349	0.0611624	0.0557696	0.0149775	0.0751549	0.076554	0.0666928	0.0769887	0.0714331	0.0733647	0.00432303		0.035596	-0.0175951
678.54	C37H76O7PN	PE(31:0)						0.0276991	0.0267993	0.0262658	0.0269214	0.000724369	0.0269068	0.0144128	0.0147311	0.0185022	0.0151377	0.0192685	0.0164105	0.00228992	0.0356792	0.0328603	0.0286515	0.0247997	0.0404187	0.0324819	0.00606317	-0.0160714	0.000544295	0.0169442	0.0340634	0.026118	0.0238086	0.0266353	0.0255139	0.00614543	0.0349311	0.0361266	0.0351489	0.0389269	0.0299022	0.0350071	0.00326739		0.015823	-0.00949326
688.49	C37H70O8PN	PE(32:2)						0.598095	0.59951	0.59925	0.598952	0.000753652	0.00125829	0.289216	0.286766	0.278414	0.303595	0.287422	0.289083	0.00911804	0.423902	0.421707	0.438454	0.444032	0.420769	0.429773	0.0107152	-0.140691	1.693e-08	0.283344	0.818784	0.818365	0.854463	0.853315	0.725654	0.247889	0.874337	0.916928	0.920181	0.898778	0.890422	0.900129	0.0190102		0.155233	-0.174475
689.56	C38H77O6PN2	PE-Cer(18:0)						0	0	0	0	0	#DIV/0!	0.0019217	0	0	0	0.00160571	0.000705482	0.00097246	0.00424752	0	0.0121552	0	0	0.00328054	0.00529103	-0.00257506	0.315698	0	0.00630804	0.00248743	0	0	0.00175909	0.00276164	0	0	0	0	0.0141205	0.0028241	0.00631488		0.738615	-0.001065
690.51	C37H72O8PN	PE(32:1)						3.91993	4.0457	3.86011	3.94191	0.0947309	0.0240317	2.77782	2.90399	2.92776	2.85009	2.76905	2.84574	0.0718226	3.05736	3.16335	3.07005	3.19089	2.94331	3.08499	0.0979975	-0.239253	0.00227697	2.7892	5.11961	5.02088	5.16117	5.05971	4.63011	1.03052	4.71782	4.76011	4.77124	4.76119	4.82838	4.76775	0.0396308		0.772983	-0.137634
692.52	C37H74O8PN	PE(32:0)						0.549878	0.582637	0.533099	0.555205	0.0251947	0.0453791	0.454483	0.44979	0.440529	0.460858	0.444782	0.450088	0.00798334	0.712734	0.705402	0.723233	0.721552	0.676755	0.707935	0.0188487	-0.257847	2.72671e-09	0.439607	0.411284	0.383064	0.419295	0.419259	0.414502	0.0204606	0.618175	0.608131	0.620964	0.658296	0.574787	0.616071	0.0299113		1.63141e-06	-0.201569
702.54	C39H76O7PN	PE(33:2)						0.215437	0.217372	0.210127	0.214312	0.00375145	0.0175046	0.152775	0.162042	0.158591	0.163992	0.161374	0.159755	0.00435522	0.201332	0.203734	0.216188	0.205483	0.189657	0.203279	0.00950079	-0.0435243	1.44154e-05	0.163794	0.204381	0.197751	0.190469	0.210123	0.193303	0.0180571	0.292151	0.283852	0.308229	0.277678	0.291547	0.290691	0.0114734		7.43426e-06	-0.0973882
704.56	C39H78O7PN	PE(33:1)						0.919198	0.934005	0.918332	0.923845	0.00880967	0.00953587	0.800389	0.874046	0.881939	0.806502	0.813292	0.835234	0.0393982	0.835062	0.843415	0.850862	0.852636	0.832212	0.842837	0.00913914	-0.00760363	0.685268	0.798259	0.869248	0.939005	0.931179	0.928288	0.893196	0.0599151	1.07863	1.09068	1.11575	1.06573	1.07316	1.08479	0.0195569		0.000138179	-0.191594
706.57	C39H80O7PN	PE(33:0)						0.0441133	0.0337473	0.0476676	0.0418427	0.00723262	0.172852	0.0297864	0.0304443	0.0325992	0.0235475	0.0489741	0.0330703	0.00950681	0.0773049	0.0569579	0.0607759	0.0614087	0.0787647	0.0670424	0.0101911	-0.0339721	0.000608315	0.0207095	0.0315402	0.0236306	0.0171951	0.0305812	0.0247313	0.0062202	0.0423408	0.0369868	0.0630878	0.042387	0.0481758	0.0465956	0.0100329		0.00324626	-0.0218643
708.52	C37H74O9PN	PE(32:0-O)						0.00923302	0.0089331	0.00875528	0.0089738	0.000241456	0.0269068	0.00576511	0.00589244	0.00792953	0.00756884	0.00722569	0.00687632	0.000989153	0.010194	0.0164302	0.0156281	0.0141712	0.0186548	0.0150157	0.00314564	-0.00813934	0.000560794	0.0112961	0.00756965	0.0111934	0.00793619	0.0118379	0.00996666	0.00203976	0.0158778	0.00774141	0.00811129	0.0129756	0.0124593	0.0114331	0.00345871		0.437789	-0.00146642
714.51	C39H72O8PN	PE(34:3)						0.164143	0.170721	0.158568	0.164477	0.00608373	0.0369882	0.127793	0.139454	0.127753	0.142126	0.138091	0.135044	0.00679371	0.15376	0.155539	0.15194	0.16415	0.178257	0.160729	0.0108592	-0.0256855	0.00204537	0.128023	0.182933	0.187801	0.179887	0.169676	0.169664	0.0242051	0.191592	0.178913	0.190165	0.179929	0.202671	0.188654	0.00972632		0.142225	-0.0189897
716.52	C39H74O8PN	PE(34:2)						22.8887	22.9283	23.0497	22.9556	0.0839297	0.00365618	19.5524	19.7397	19.5833	19.4166	19.7502	19.6084	0.139559	19.4655	19.5092	19.4596	19.4784	19.3979	19.4621	0.0406872	0.14633	0.0544942	19.3051	26.0926	25.3233	26.0347	25.9427	24.5397	2.94238	26.2269	26.2692	26.4212	26.0888	26.5881	26.3188	0.191566		0.214206	-1.77916
718.54	C39H76O8PN	PE(34:1)						44.694	44.606	45.0255	44.7751	0.221232	0.00494095	47.9052	48.2031	47.3366	48.0117	48.0171	47.8948	0.329913	44.7417	44.9825	45.0584	44.8874	45.4742	45.0288	0.275606	2.86593	4.04314e-07	47.4804	42.7345	42.106	42.6848	42.3915	43.4794	2.25078	40.6916	40.4128	40.6024	40.8291	41.6737	40.8419	0.488929		0.033618	2.63751
720.55	C39H78O8PN	PE(34:0)						0.261602	0.267993	0.224719	0.251438	0.0233591	0.0929019	0.253665	0.306407	0.325111	0.247249	0.248082	0.276103	0.0368825	0.280336	0.36475	0.32819	0.347195	0.326459	0.329386	0.031558	-0.0532833	0.0396558	0.372772	0.10976	0.0783541	0.08333	0.136136	0.15607	0.123321	0.149251	0.0670923	0.100039	0.158303	0.17443	0.129823	0.0447228		0.666448	0.0262473
730.54	C40H76O8PN	PE(35:2)						1.20645	1.24468	1.22282	1.22465	0.0191809	0.0156623	1.18185	1.1667	1.11806	1.1656	1.17297	1.16104	0.0248756	1.67947	1.71202	1.68523	1.66866	1.61986	1.67305	0.0337526	-0.512011	3.48759e-09	1.17762	0.75318	0.708918	0.718225	0.707314	0.813051	0.20464	1.21306	1.15863	1.17614	1.14445	1.17117	1.17269	0.0256872		0.00455036	-0.359639
732.55	C40H78O8PN	PE(35:1)						0.90894	0.89728	0.911522	0.905914	0.00758757	0.0083756	1.02715	1.05573	1.02643	1.00497	1.05094	1.03304	0.0206225	1.34646	1.35494	1.3553	1.38642	1.33175	1.35497	0.0200054	-0.321929	6.89161e-09	1.08537	0.474365	0.467637	0.489398	0.504097	0.604173	0.269365	0.686979	0.627915	0.668731	0.704144	0.671139	0.671781	0.0283385		0.592012	-0.0676083
734.57	C40H80O8PN	PE(35:0)						0.0348803	0.0486358	0.0622598	0.0485919	0.0136898	0.28173	0.0326689	0.0363367	0.0220265	0.0285934	0.0321142	0.0303479	0.00540134	0.0594653	0.0733881	0.0555665	0.0543231	0.0632191	0.0611924	0.00765936	-0.0308444	7.92549e-05	0.0178855	0.0239706	0.0236306	0.0251313	0.0187433	0.0218723	0.00330908	0.0423408	0.0421477	0.0468652	0.042387	0.0431921	0.0433866	0.00198535		1.60243e-06	-0.0215143
744.55	C41H78O8PN	PE(36:2)						6.80268	6.83482	6.84177	6.82642	0.0208488	0.00305413	6.4377	6.88336	6.63261	6.68665	6.70625	6.66931	0.160054	6.85635	6.93134	7.02048	6.88486	6.91264	6.92113	0.0623686	-0.251819	0.011221	6.60917	6.35598	6.19868	6.46932	6.16557	6.35974	0.18566	6.96823	6.83395	6.87657	6.98434	6.97054	6.92673	0.0672407		0.000204601	-0.566984
746.57	C41H80O8PN	PE(36:1)						0.333415	0.394049	0.365776	0.364413	0.0303402	0.0832576	0.502525	0.457646	0.5163	0.497862	0.49215	0.493297	0.021837	0.538586	0.540005	0.527014	0.483003	0.504716	0.518665	0.024435	-0.0253678	0.121709	0.481026	0.216997	0.191532	0.227504	0.211109	0.265634	0.121117	0.242401	0.225361	0.236129	0.242212	0.205162	0.230253	0.015641		0.535247	0.0353807
748.58	C41H82O8PN	PE(36:0)						0.0266732	0.0168736	0.0194562	0.021001	0.00507913	0.241852	0.00768681	0.0196415	0.0202643	0.0294344	0.0208742	0.0195802	0.00775732	0.0195386	0.0219069	0.0199692	0.0200759	0.0269458	0.0216873	0.00307675	-0.00210704	0.58784	0.0244749	0.0176625	0.017412	0.026454	0.0167703	0.0205548	0.00454785	0.0179948	0.0172031	0.0234326	0.0173008	0.021596	0.0195055	0.00283885		0.673228	0.00104926
758.57	C42H80O8PN	PE(37:2)						0.122081	0.130026	0.14203	0.131379	0.0100431	0.0764437	0.134519	0.140437	0.133921	0.132875	0.131668	0.134684	0.00339369	0.20558	0.205925	0.197087	0.204302	0.197948	0.202168	0.00429903	-0.0674844	3.24886e-09	0.14026	0.0630804	0.0584546	0.0621668	0.052284	0.0752492	0.0365893	0.122788	0.115261	0.112657	0.11332	0.12127	0.117059	0.00466762		0.0350044	-0.0418101
760.58	C42H82O8PN	PE(37:1)						0.0153884	0.0119108	0.0145921	0.0139638	0.00182195	0.130477	0.0115302	0.00294622	0.00528635	0.0151377	0.00722569	0.00842523	0.00489921	0.0229366	0.0328603	0.0312562	0.0283425	0.0373096	0.030541	0.00534708	-0.0221158	0.000135179	0.00847208	0.00756965	0.00746229	0.0119043	0.00295947	0.00767356	0.00319432	0.00952667	0.0103219	0.0135188	0.0181659	0.0199348	0.0142936	0.00463455		0.030184	-0.00662005
762.6	C42H84O8PN	PE(37:0)						0.00205178	0	0.00194562	0.00133247	0.00115517	0.866941	0	0.00196415	0.00176212	0.00168197	0.00401427	0.0018845	0.00142738	0.00169901	0.00876275	0.00173645	0	0.00207276	0.00285419	0.00340044	-0.000969693	0.572782	0.00188269	0	0	0	0.00197298	0.000771133	0.0010564	0.00211704	0	0.00180251	0.00173008	0.00166123	0.00146217	0.000835767		0.284477	-0.000691039
772.58	C43H82O8PN	PE(38:2)						0.0266732	0.0287844	0.025293	0.0269169	0.00175841	0.0653276	0.0336298	0.0343726	0.0229075	0.0344803	0.0256914	0.0302163	0.00550004	0.0450237	0.0416231	0.0486207	0.0448756	0.0424915	0.0445269	0.002725	-0.0143106	0.000809197	0.0272989	0.0100929	0.00994973	0.0145497	0.00789193	0.0139566	0.00784432	0.00846815	0.0146227	0.0099138	0.0147057	0.0141205	0.0123662	0.00295176		0.68251	0.00159046
774.6	C43H84O8PN	PE(38:1)						0	0	0	0	0	#DIV/0!	0	0.00294622	0	0.00252295	0	0.00109383	0.00150525	0	0.00328603	0	0	0.00310913	0.00127903	0.0017525	-0.000185199	0.862194	0	0	0	0	0.00295947	0.000591895	0.00132352	0	0	0.00270376	0.00259512	0	0.00105978	0.00145167		0.608797	-0.000467883
776.61	C43H86O8PN	PE(38:0)						0	0.0029777	0	0.000992567	0.00171918	1.73205	0	0	0	0	0.00240856	0.000481713	0.00107714	0	0	0	0	0	0	0	0.000481713	0.346594	0.00282403	0	0	0	0	0.000564806	0.00126294	0	0.00258047	0	0	0	0.000516094	0.00115402		0.950797	4.87113e-05
786.6	C44H84O8PN	PE(39:2)						0	0.0059554	0	0.00198513	0.00343835	1.73205	0.00288255	0	0	0.00252295	0	0.0010811	0.00148581	0	0	0	0	0	0	0	0.0010811	0.142388	0	0	0	0.00396809	0.00295947	0.00138551	0.00193042	0.00317556	0	0.00270376	0.00259512	0.00249185	0.00219326	0.00125365		0.455242	-0.000807746
788.61	C44H86O8PN	PE(39:1)						0.00205178	0.00198513	0	0.00134564	0.00116583	0.866379	0	0	0	0	0	0	0	0	0	0.00173645	0.00236187	0	0.000819665	0.00114395	-0.000819665	0.14778	0	0	0.00248743	0	0.00493245	0.00148398	0.00220825	0	0.00172031	0	0.00173008	0.00166123	0.00102233	0.000933624		0.678149	0.000461651
790.63	C44H88O8PN	PE(39:0)						0	0	0	0	0	#DIV/0!	0.000960851	0	0.000881058	0	0.000802855	0.000528953	0.000486086	0.00339802	0.00109534	0.000868227	0	0	0.00107232	0.00139201	-0.000543364	0.433795	0	0.00126161	0	0	0	0.000252322	0.000564209	0	0.000860157	0	0	0.000830617	0.000338155	0.000463155		0.799249	-8.58332e-05
800.61	C45H86O8PN	PE(40:2)						0	0	0.00291843	0.000972809	0.00168495	1.73205	0	0	0	0	0	0	0	0	0	0	0	0	0	0	0	#DIV/0!	0	0	0.00373115	0.00396809	0	0.00153985	0.00211019	0	0	0.00270376	0	0.00249185	0.00103912	0.00142485		0.671764	0.000500725
802.63	C45H88O8PN	PE(40:1)						0	0	0	0	0	#DIV/0!	0	0	0	0.00168197	0.00401427	0.00113925	0.00176451	0	0.00219069	0	0	0	0.000438138	0.000979706	0.00070111	0.459638	0	0	0	0	0	0	0	0	0	0	0	0	0	0		#DIV/0!	0
814.54	C47H76O8PN	PE(41:2)						0	0	0	0	0	#DIV/0!	0	0	0	0	0	0	0	0	0	0	0	0	0	0	0	#DIV/0!	0	0	0	0	0	0	0	0	0	0	0	0	0	0		#DIV/0!	0
816.55	C47H78O8PN	PE(41:1)						0	0	0	0	0	#DIV/0!	0	0	0	0	0	0	0	0	0	0	0	0	0	0	0	#DIV/0!	0	0	0	0	0	0	0	0	0	0	0	0.00249185	0.00049837	0.00111439		0.346594	-0.00049837
818.57	C47H80O8PN	PE(41:0)						0	0	0	0	0	#DIV/0!	0	0.00294622	0	0	0	0.000589244	0.00131759	0	0	0	0	0	0	0	0.000589244	0.346594	0	0	0	0	0	0	0	0	0	0	0	0.00249185	0.00049837	0.00111439		0.346594	-0.00049837
828.65	C47H90O8PN	PE(42:2)						0	0	0	0	0	#DIV/0!	0	0	0	0	0	0	0	0	0	0	0	0	0	0	0	#DIV/0!	0	0	0	0	0.00295947	0.000591895	0.00132352	0	0	0	0	0	0	0		0.346594	0.000591895
830.66	C47H92O8PN	PE(42:1)						0	0	0	0	0	#DIV/0!	0	0	0	0	0	0	0	0	0	0	0	0	0	0	0	#DIV/0!	0	0	0	0	0	0	0	0	0	0	0	0	0	0		#DIV/0!	0
842.57	C49H80O8PN	PE(43:2)						0	0	0.00291843	0.000972809	0.00168495	1.73205	0	0	0	0	0	0	0	0	0	0	0	0	0	0	0	#DIV/0!	0	0	0	0.00396809	0	0.000793619	0.00177459	0	0	0	0	0	0	0		0.346594	0.000793619
844.58	C49H82O8PN	PE(43:1)						0	0	0	0	0	#DIV/0!	0	0	0	0	0	0	0	0	0	0	0	0	0	0	0	#DIV/0!	0	0	0	0	0	0	0	0	0.00172031	0	0	0	0.000344063	0.000769348		0.346594	-0.000344063
856.68	C49H94O8PN	PE(44:2)						0	0	0	0	0	#DIV/0!	0	0	0	0	0	0	0	0	0	0	0	0	0	0	0	#DIV/0!	0	0	0	0	0	0	0	0	0	0	0	0	0	0		#DIV/0!	0
858.69	C49H96O8PN	PE(44:1)						0	0	0	0	0	#DIV/0!	0	0	0	0	0	0	0	0	0	0	0	0	0	0	0	#DIV/0!	0	0	0	0	0	0	0	0	0	0	0	0	0	0		#DIV/0!	0
860.71	C49H98O8PN	PE(44:0)						0	0	0	0	0	#DIV/0!	0	0	0	0	0	0	0	0	0	0	0	0	0	0	0	#DIV/0!	0	0	0	0	0	0	0	0	0	0	0	0	0	0		#DIV/0!	0
		Total PE						84.239	84.4942	84.7093	84.4808	0.235428	0.00278676	82.1605	83.7817	81.9904	82.3902	82.8827	82.6411	0.720537	81.3791	82.3118	81.8564	81.9345	81.9298	81.8823	0.332931	0.758776	0.065021	81.9166	85.4664	83.4869	85.486	84.783	84.2278	1.52611	85.0171	84.3874	85.0604	85.2256	86.3767	85.2134	0.724159		0.228247	-0.985679
608.43	C31H62O8PN	PC(25:0)						0.00136975	0	0	0.000456585	0.000790828	1.73205	0.00128291	0	0	0.00112287	0.00107196	0.000695548	0.000639699	0	0.00584995	0	0.00394192	0.0096863	0.00389563	0.00411416	-0.00320009	0.124006	0.00691277	0.0193715	0	0.00441512	0.00329287	0.00679846	0.00745459	0.00141332	0	0.00120334	0.00115499	0.00110903	0.000976136	0.000557952		0.119756	0.00582232
648.46	C34H66O8PN	PC(26:1)						0	0	0	0	0	#DIV/0!	0	0.00196688	0	0	0	0.000393375	0.000879614	0	0	0	0	0	0	0	0.000393375	0.346594	0	0	0	0	0	0	0	0	0	0	0	0.00166354	0.000332708	0.000743959		0.346594	-0.000332708
650.47	C34H68O8PN	PC(26:0)						0	0.00132526	0.0032472	0.00152415	0.00163271	1.07122	0.00128291	0	0	0	0.00107196	0.000470975	0.000649207	0.00113425	0	0	0.00394192	0.0096863	0.00295249	0.00409462	-0.00248152	0.217543	0	0.00926465	0.00664236	0	0	0.0031814	0.00445388	0	0	0.00120334	0.00461996	0.00277257	0.00171917	0.00198125		0.521275	0.00146223
662.47	C35H68O8PN	PC(27:1)						0	0.00198789	0	0.00066263	0.00114771	1.73205	0	0	0.00176456	0	0.00160794	0.000674501	0.000925257	0	0	0	0	0.00207564	0.000415127	0.000928252	0.000259374	0.669835	0	0	0	0.00264907	0	0.000529814	0.0011847	0	0	0	0	0	0	0		0.346594	0.000529814
664.49	C35H70O8PN	PC(27:0)						0	0	0.00129888	0.00043296	0.000749909	1.73205	0.00128291	0	0.00117638	0.00112287	0.0026799	0.00125241	0.000952595	0.00283561	0.00146249	0.00115924	0.00157677	0.00138376	0.00168357	0.000661871	-0.000431162	0.429993	0.00125687	0.00168448	0	0.00176605	0.00131715	0.00120491	0.000709219	0	0.00114847	0.00120334	0.00115499	0	0.00070136	0.000640602		0.272588	0.000503548
676.49	C36H70O8PN	PC(28:1)						0.00205463	0	0.00194832	0.00133432	0.00115677	0.866941	0.00192437	0.00393375	0.00176456	0.0016843	0.00160794	0.00218299	0.000985711	0.00170137	0.00438746	0.00173887	0.00473031	0.00622691	0.00375698	0.00198392	-0.001574	0.15078	0.0018853	0.00505344	0.00249089	0.00794721	0.00197572	0.00387051	0.0026198	0	0	0	0.00346497	0	0.000692994	0.00154958		0.047838	0.00317752
678.51	C36H72O8PN	PC(28:0)						0	0	0	0	0	#DIV/0!	0.00577312	0.0236025	0.00529369	0.0033686	0.0080397	0.00921553	0.00821257	0.00850684	0.0109687	0	0.0118258	0.0207564	0.0104115	0.00743898	-0.001196	0.815357	0.0113118	0.0101069	0.00249089	0.00529814	0.00197572	0.00623669	0.00429543	0.00423996	0	0.00180501	0.00519746	0	0.00224849	0.00239637		0.107385	0.0039882
692.52	C37H74O8PN	PC(29:0)						0	0	0.00194832	0.00064944	0.00112486	1.73205	0	0.00196688	0.00176456	0.0016843	0.00160794	0.00140474	0.000796588	0.00170137	0.00219373	0.00173887	0.00236515	0.00207564	0.00201495	0.000288463	-0.000610214	0.145942	0.0018853	0	0.00249089	0	0	0.000875237	0.00121744	0.00211998	0	0	0	0	0.000423996	0.000948084		0.531518	0.000451242
702.51	C38H72O8PN	PC(30:2)						0	0	0	0	0	#DIV/0!	0	0	0	0	0	0	0	0	0	0	0	0	0	0	0	#DIV/0!	0	0	0	0.00529814	0	0.00105963	0.0023694	0	0	0	0	0	0	0		0.346594	0.00105963
704.52	C38H74O8PN	PC(30:1)						0.00410926	0.00198789	0.00194832	0.00268183	0.00123636	0.461013	0.00192437	0.00393375	0.00352913	0.0033686	0.00321588	0.00319435	0.000758694	0.0051041	0.00438746	0.0052166	0.00709546	0.00207564	0.00477585	0.00181139	-0.0015815	0.109434	0.0037706	0.00505344	0.00249089	0.00264907	0.00395144	0.00358309	0.00104858	0.00423996	0.0017227	0.00541504	0.00346497	0.00166354	0.00330124	0.00162404		0.752779	0.000281847
706.54	C38H76O8PN	PC(30:0)						0	0.00132526	0.00129888	0.000874714	0.000757639	0.866157	0.00513166	0.00327813	0.00117638	0.00112287	0.00428784	0.00299937	0.0018117	0.00453698	0.00365622	0.00289811	0.00630707	0.0096863	0.00541694	0.00270364	-0.00241756	0.135287	0.00314217	0.0042112	0.00415148	0.00176605	0.00329287	0.00331275	0.000991522	0.00141332	0.00114847	0.00300835	0.00288748	0.00277257	0.00224604	0.000889927		0.11119	0.00106672
716.52	C39H74O8PN	PC(31:2)						0	0.00132526	0	0.000441754	0.00076514	1.73205	0.00128291	0	0	0.00112287	0	0.000481156	0.000661276	0	0	0.00115924	0	0.00138376	0.0005086	0.000700938	-2.74436e-05	0.950787	0.00125687	0	0.00166059	0	0	0.000583492	0.000811629	0	0	0.00120334	0.00115499	0.00110903	0.000693472	0.000633928		0.817269	-0.00010998
718.54	C39H76O8PN	PC(31:1)						0	0.00066263	0.00259776	0.0010868	0.00134983	1.24202	0	0.000655625	0.00235275	0.000561434	0.00053598	0.000821158	0.000893905	0	0.000731244	0.000579622	0	0.000691878	0.000400549	0.000369857	0.00042061	0.359422	0.000628433	0.000842241	0.000830296	0	0.000658574	0.000591909	0.000344829	0.00070666	0.000574235	0.000601671	0.000577495	0.000554514	0.000602915	6.03653e-05		0.94568	-1.10061e-05
720.55	C39H78O8PN	PC(31:0)						0.000684877	0	0.00064944	0.000444773	0.000385592	0.866941	0.000641457	0	0.000588188	0.00224574	0.00053598	0.000802272	0.000847029	0.000567123	0.000731244	0.000579622	0.00551869	0.000691878	0.00161771	0.00218186	-0.000815439	0.458371	0	0.000842241	0	0.000883024	0.000658574	0.000476768	0.000443363	0	0.000574235	0	0.000577495	0.000554514	0.000341249	0.00031164		0.591354	0.000135519
730.54	C40H76O8PN	PC(32:2)						0.00547902	0.00132526	0.00519552	0.00399993	0.00232067	0.580177	0.00128291	0.00327813	0.00294094	0.00112287	0.0026799	0.00226095	0.000990497	0.00283561	0.00584995	0.00637584	0.00630707	0.00553503	0.0053807	0.00146372	-0.00311975	0.00425324	0.00125687	0.0042112	0.00166059	0.00441512	0.00526859	0.00336247	0.00178827	0.00565328	0.00459388	0.00661838	0.00461996	0.00277257	0.00485161	0.00143236		0.184211	-0.00148914
732.55	C40H78O8PN	PC(32:1)						0.0541053	0.048372	0.0552024	0.0525599	0.00366808	0.0697885	0.0699189	0.0616288	0.0517606	0.0578277	0.0712853	0.0624842	0.00821805	0.0856355	0.0621557	0.0788286	0.0906642	0.0920198	0.0818608	0.01217	-0.0193765	0.0184127	0.0534168	0.0614836	0.0556298	0.0697589	0.0638817	0.0608342	0.00654716	0.072786	0.0643143	0.0691921	0.059482	0.0571149	0.0645779	0.0065268		0.391649	-0.00374371
734.57	C40H80O8PN	PC(32:0)						0.0130127	0.00463841	0.00454608	0.00739905	0.00486175	0.657078	0.0179608	0.00852313	0.0111756	0.0123515	0.0166154	0.0133253	0.0039033	0.0260876	0.0248623	0.0249237	0.040996	0.0276751	0.028909	0.00685266	-0.0155837	0.00223085	0.0157108	0.0109491	0.000830296	0	0.00658574	0.0068152	0.00668095	0.00918658	0.00746505	0.0186518	0.0109724	0.0105358	0.0113623	0.00429809		0.236445	-0.00454712
740.56	C42H78O7PN	PC(33:4)						0	0	0	0	0	#DIV/0!	0	0	0	0	0	0	0	0	0	0	0.00236515	0	0.000473031	0.00105773	-0.000473031	0.346594	0	0	0	0	0	0	0	0	0	0	0	0	0	0		#DIV/0!	0
742.57	C42H80O7PN	PC(33:3)						0	0	0	0	0	#DIV/0!	0	0	0.00176456	0	0	0.000352913	0.000789137	0	0	0	0	0	0	0	0.000352913	0.346594	0	0	0	0	0	0	0	0	0	0	0	0	0	0		#DIV/0!	0
744.59	C42H82O7PN	PC(33:2)						0.00136975	0.00132526	0.00129888	0.0013313	3.5821e-05	0.0269068	0	0.00131125	0.00117638	0.00280717	0.00107196	0.00127335	0.00100317	0.00283561	0.00146249	0.00115924	0.00157677	0.00345939	0.0020987	0.000994269	-0.00082535	0.227641	0.00125687	0.00168448	0	0.00176605	0.00131715	0.00120491	0.000709219	0.0035333	0.00114847	0	0.00115499	0.00443611	0.00205457	0.00185134		0.365963	-0.000849665
746.6	C42H84O7PN	PC(33:1)						0.0150673	0.01259	0.0201326	0.01593	0.00384462	0.241345	0.0218096	0.0144238	0.0182338	0.0190887	0.0133995	0.0173911	0.00345879	0.0243863	0.00950617	0.0301403	0.0268051	0.0235239	0.0228723	0.00790033	-0.00548126	0.193057	0.0138255	0.0185293	0.0107938	0.0114793	0.0164644	0.0142185	0.0032792	0.0240264	0.0160786	0.0150418	0.0161699	0.0171899	0.0177013	0.00361664		0.149324	-0.00348285
748.62	C42H86O7PN	PC(33:0)						0.000684877	0.00066263	0.00259776	0.00131509	0.00111088	0.844719	0.000641457	0.00458938	0.00235275	0.000561434	0.00375186	0.00237938	0.00180927	0.00567123	0.000731244	0.00579622	0.00315354	0.00484315	0.00403907	0.00212861	-0.0016597	0.220675	0.000628433	0.00336896	0.000830296	0	0.000658574	0.00109725	0.00130845	0.00070666	0.00229694	0.0042117	0.000577495	0.00221806	0.00200217	0.00147678		0.335112	-0.000904916
754.54	C42H76O8PN	PC(34:4)						0	0	0	0	0	#DIV/0!	0	0	0	0	0	0	0	0	0	0	0	0	0	0	0	#DIV/0!	0	0	0	0.00264907	0	0.000529814	0.0011847	0	0	0	0	0	0	0		0.346594	0.000529814
756.55	C42H78O8PN	PC(34:3)						0.00273951	0.00066263	0	0.00113405	0.0014293	1.26036	0.000641457	0.000655625	0.000588188	0.000561434	0.00214392	0.000918125	0.000686315	0.00226849	0.000731244	0.00405735	0.000788384	0.000691878	0.00170747	0.00147189	-0.000789345	0.308776	0.000628433	0.000842241	0.000830296	0	0.000658574	0.000591909	0.000344829	0.00070666	0.000574235	0.000601671	0.000577495	0.000554514	0.000602915	6.03653e-05		0.94568	-1.10061e-05
758.57	C42H80O8PN	PC(34:2)						0.218476	0.137827	0.191585	0.182629	0.0410635	0.224846	0.231566	0.211111	0.208807	0.234679	0.203136	0.21786	0.0142744	0.282994	0.277141	0.311836	0.289337	0.299583	0.292178	0.0137823	-0.0743185	3.13517e-05	0.226864	0.154972	0.190138	0.146582	0.168595	0.17743	0.0321686	0.219065	0.203853	0.228033	0.211941	0.193525	0.211283	0.0133425		0.061471	-0.0338532
760.58	C42H82O8PN	PC(34:1)						1.11704	0.730881	1.07677	0.974896	0.21228	0.217746	1.4946	1.34272	1.35107	1.33677	1.3035	1.36573	0.0742654	1.86583	1.76083	2.12779	1.95992	2.24099	1.99108	0.194176	-0.625343	0.000148659	1.47745	0.701586	0.806217	0.719664	0.74814	0.890611	0.330435	0.961764	0.872837	0.91454	0.91764	0.83288	0.899932	0.0489394		0.951779	-0.00932106
762.6	C42H84O8PN	PC(34:0)						0.00205463	0	0.00389664	0.00198376	0.00194929	0.982624	0.00962186	0.00393375	0.012352	0.0101058	0.0112556	0.00945379	0.00326228	0.0289233	0.0263248	0.0226052	0.0331121	0.0103782	0.0242687	0.00865755	-0.0148149	0.00718174	0.0301648	0	0	0	0.00395144	0.00682325	0.01316	0	0	0	0.00519746	0.00831771	0.00270303	0.00386219		0.520666	0.00412022
786.6	C44H84O8PN	PC(36:2)						0.143824	0.10337	0.111054	0.119416	0.0214842	0.17991	0.148177	0.177019	0.128813	0.16843	0.10934	0.146356	0.027878	0.233087	0.16453	0.246919	0.191577	0.251152	0.217453	0.037811	-0.0710973	0.00958242	0.186645	0.0833818	0.0921628	0.0900684	0.0889075	0.108233	0.0439536	0.122959	0.115421	0.111911	0.116077	0.118111	0.116896	0.00405999		0.672393	-0.0086627
788.61	C44H86O8PN	PC(36:1)						0.0123278	0.0139152	0.00389664	0.0100466	0.0053848	0.535985	0.0192437	0.00983438	0.012352	0.0117901	0.00964764	0.0125736	0.0039121	0.0204164	0.0131624	0.0278218	0.0283818	0.0249076	0.022938	0.00631046	-0.0103645	0.0141982	0.0169677	0.00505344	0.00498177	0	0.00395144	0.00619087	0.00636863	0.00423996	0.00344541	0.00180501	0.00692994	0.00499063	0.00428219	0.00189413		0.538618	0.00190868
790.63	C44H88O8PN	PC(36:0)						0.000684877	0	0.00064944	0.000444773	0.000385592	0.866941	0.00256583	0	0	0.000561434	0.00053598	0.000732649	0.00106091	0.000567123	0	0	0.000788384	0.000691878	0.000409477	0.000381941	0.000323172	0.539521	0.000628433	0.000842241	0.000830296	0.000883024	0.000658574	0.000768513	0.000116269	0.00070666	0.000574235	0	0	0.000554514	0.000367082	0.000340167		0.0371175	0.000401432
		Total PC						1.59508	1.06418	1.49176	1.38368	0.281469	0.203421	2.03855	1.87837	1.8228	1.87407	1.77463	1.87768	0.0994044	2.60763	2.38166	2.90333	2.72308	3.05188	2.73351	0.259782	-0.855832	0.000127059	2.05749	1.10334	1.18815	1.07994	1.12616	1.31102	0.419231	1.43947	1.29777	1.38625	1.37559	1.2654	1.3529	0.070385		0.831159	-0.0418803
701.56	C39H77N2O6P	SM(34:1)						0	0	0	0	0	#DIV/0!	0	0	0	0	0.00131768	0.000263535	0.000589282	0	0	0	0	0	0	0	0.000263535	0.346594	0	0	0	0	0	0	0	0	0	0	0	0.00136324	0.000272648	0.00060966		0.346594	-0.000272648
703.57	C39H79N2O6P	SM(34:0)						0.0025256	0	0	0.000841865	0.00145815	1.73205	0	0	0	0	0.00395303	0.000790605	0.00176785	0	0	0	0	0.00510283	0.00102057	0.00228205	-0.00022996	0.863049	0	0	0	0	0	0	0	0	0.00211758	0	0.00212961	0.00204486	0.00125841	0.00114922		0.0400294	-0.00125841
729.59	C41H81N2O6P	SM36:2)						0	0	0	0	0	#DIV/0!	0	0	0	0	0	0	0	0	0	0	0	0	0	0	0	#DIV/0!	0	0	0.00306185	0	0	0.00061237	0.0013693	0	0	0	0	0	0	0		0.346594	0.00061237
731.6	C41H83N2O6P	SM(36:1)						0	0.00488711	0	0.00162904	0.00282158	1.73205	0	0.00241772	0	0	0	0.000483545	0.00108124	0.00209136	0	0.00213745	0.00290729	0.00255141	0.0019375	0.00113302	-0.00145396	0.071571	0	0	0.00306185	0	0	0.00061237	0.0013693	0.00521184	0	0	0	0.00204486	0.00145134	0.00228105		0.500739	-0.000838971
759.64	C43H87N2O6P	SM(38:1)						0.00168373	0	0.00159661	0.00109345	0.000947954	0.866941	0	0.00161182	0.0122912	0	0	0.00278061	0.00536221	0.00975966	0	0.0121122	0	0.0119066	0.00675569	0.00623552	-0.00397509	0.311287	0.00849732	0	0	0.0184523	0	0.00538993	0.00817674	0.00694913	0	0	0	0	0.00138983	0.00310774		0.336452	0.0040001
761.65	C43H89N2O6P	SM(38:0)						0	0.0505002	0.0207559	0.023752	0.0253831	1.06867	0	0.0306245	0	0.0117321	0.0131768	0.0111067	0.0125732	0	0	0	0.0368257	0	0.00736515	0.016469	0.00374154	0.69695	0.00386242	0	0	0.0119397	0	0.00316043	0.00518493	0	0.0374106	0.012573	0	0.00136324	0.0102694	0.0160639		0.373902	-0.00710894
773.65	C44H89N2O6P	SM(39:1)						0.00505119	0.00488711	0.00478983	0.00490938	0.000132096	0.0269068	0.0118274	0.00725317	0.00867616	0.00414076	0.00592954	0.0075654	0.00291119	0.0125481	0.00808974	0.0128247	0.00872188	0.00765424	0.00996774	0.00251257	-0.00240234	0.199977	0.00695235	0.0031059	0.0061237	0.00325629	0.0024286	0.00437337	0.00202184	0.00260592	0.00423517	0.00443752	0.00638882	0.00408972	0.00435143	0.00134974		0.984395	2.19382e-05
775.67	C44H91N2O6P	SM(39:0)						0.00505119	0.00733067	0.00718475	0.0065222	0.00127602	0.195642	0.00946191	0.00725317	0.0108452	0.0144926	0.00988256	0.0103871	0.00264563	0.0188222	0.0107863	0.019237	0.0145365	0.0204113	0.0167587	0.0040109	-0.00637157	0.0180033	0.0115873	0.0062118	0.00306185	0.00325629	0.0024286	0.00530916	0.00380104	0.00521184	0.00211758	0.00665628	0.00638882	0.00613458	0.00530182	0.00186125		0.997002	7.33668e-06
785.65	C45H89N2O6P	SM(40:2)						0.00336746	0.000814519	0.000798305	0.0016601	0.00147864	0.890699	0.000788493	0.000805908	0.000723013	0.000690126	0.00263535	0.00112858	0.000843632	0.00278848	0.00359544	0	0.000969098	0.000850471	0.0016407	0.00149213	-0.000512119	0.522896	0.000772483	0	0.00102062	0.00108543	0	0.000575706	0.000538368	0.000868641	0	0.000739586	0.00283948	0.00068162	0.00102586	0.0010685		0.424612	-0.000450158
787.67	C45H91N2O6P	SM(40:1)						0	0	0.00239492	0.000798305	0.00138271	1.73205	0.00473096	0	0.00216904	0	0.00395303	0.0021706	0.00218835	0.00209136	0.00808974	0.00641235	0	0	0.00331869	0.00373722	-0.00114808	0.569703	0	0	0.0061237	0	0	0.00122474	0.0027386	0	0	0	0	0	0	0		0.346594	0.00122474
801.68	C46H93N2O6P	SM(41:1)						0.0025256	0.00244356	0.00239492	0.00245469	6.60479e-05	0.0269068	0	0	0	0.00207038	0	0.000414076	0.000925901	0.00209136	0.00269658	0.0042749	0.00290729	0.00510283	0.00341459	0.00123634	-0.00300052	0.00246601	0	0.0031059	0.00306185	0.00325629	0	0.00188481	0.0017221	0.00260592	0	0	0	0.00204486	0.000930156	0.00128902		0.350083	0.000954652
803.7	C46H95N2O6P	SM(41:0)						0	0	0	0	0	#DIV/0!	0	0	0	0	0	0	0	0.00209136	0	0.00213745	0.00290729	0.00255141	0.0019375	0.00113302	-0.0019375	0.00506268	0	0	0	0	0	0	0	0	0	0	0.00212961	0	0.000425921	0.000952389		0.346594	-0.000425921
811.67	C47H91N2O6P	SM(42:3)						0.0025256	0.00244356	0.00239492	0.00245469	6.60479e-05	0.0269068	0	0	0	0	0	0	0	0.00209136	0	0	0.00290729	0	0.00099973	0.001399	-0.00099973	0.148733	0.00231745	0.0031059	0	0	0	0.00108467	0.00151118	0.00260592	0	0	0	0	0.000521184	0.0011654		0.527642	0.000563485
813.68	C47H93N2O6P	SM(42:2)						0.000841865	0	0	0.000280622	0.000486051	1.73205	0	0	0	0	0	0	0	0	0	0	0	0	0	0	0	#DIV/0!	0	0	0	0	0	0	0	0	0	0	0.00283948	0	0.000567895	0.00126985		0.346594	-0.000567895
815.7	C47H95N2O6P	SM(42:1)						0	0	0	0	0	#DIV/0!	0	0.00161182	0	0.00138025	0.00131768	0.000861949	0.00079444	0.00139424	0	0.00142497	0.0019382	0	0.00095148	0.00089505	-8.95312e-05	0.871299	0.00154497	0	0	0.00217086	0	0.000743166	0.0010414	0.00173728	0	0	0.00141974	0	0.000631404	0.000871844		0.85859	0.000111762
827.7	C48H95N2O6P	SM(43:2)						0	0	0	0	0	#DIV/0!	0	0	0	0	0	0	0	0	0	0	0	0	0	0	0	#DIV/0!	0	0	0	0	0.0024286	0.00048572	0.0010861	0	0	0	0	0	0	0		0.346594	0.00048572
829.71	C48H97N2O6P	SM(43:0)						0	0	0	0	0	#DIV/0!	0	0	0	0	0	0	0	0	0	0	0	0	0	0	0	#DIV/0!	0	0	0	0	0	0	0	0	0	0	0	0	0	0		#DIV/0!	0
843.73	C49H99N2O6P	SM(44:0)						0	0	0	0	0	#DIV/0!	0	0	0	0	0	0	0	0	0	0	0	0	0	0	0	#DIV/0!	0	0	0	0	0	0	0	0	0	0	0	0	0	0		#DIV/0!	0
857.75	C50H101N2O6P	SM(45:0)						0	0	0	0	0	#DIV/0!	0	0	0	0	0	0	0	0	0	0	0	0	0	0	0	#DIV/0!	0	0	0	0	0	0	0	0	0	0	0	0	0	0		#DIV/0!	0
		Total SM						0.0235722	0.0733067	0.0423102	0.0463964	0.0251178	0.541373	0.0268087	0.0515781	0.0347046	0.0345063	0.0421656	0.0379527	0.00935436	0.0557695	0.0332578	0.0605611	0.0746206	0.0561311	0.056068	0.0148726	-0.0181153	0.0500402	0.0355342	0.0155295	0.0255154	0.0434172	0.0072858	0.0254564	0.014602	0.0277965	0.045881	0.0244063	0.0241355	0.019767	0.0283973	0.010181		0.721405	-0.00294084
705.59	C39H81N2O6P	DSM(34:0)						0	0	0.00239492	0.000798305	0.00138271	1.73205	0.00236548	0	0.00216904	0	0	0.000906903	0.00124377	0	0	0	0	0	0	0	0.000906903	0.141654	0	0.0031059	0	0	0	0.00062118	0.001389	0	0	0	0	0	0	0		0.346594	0.00062118
733.62	C41H85N2O6P	DSM(36:1)						0	0	0	0	0	#DIV/0!	0	0	0	0	0	0	0	0	0.00269658	0.00641235	0	0.00255141	0.00233207	0.00263186	-0.00233207	0.082874	0	0.0031059	0	0	0	0.00062118	0.001389	0	0.00211758	0	0.00212961	0	0.000849438	0.00116315		0.785304	-0.000228258
789.68	C45H93N2O6P	DSM(40:1)						0.00420933	0.00162904	0.00399153	0.00327663	0.00143101	0.436731	0	0.00644727	0	0.00345063	0	0.00197958	0.00291034	0.00557695	0.00719088	0.00356241	0	0.00170094	0.00360624	0.00288836	-0.00162666	0.400917	0.00154497	0	0	0.00217086	0	0.000743166	0.0010414	0.0043432	0.00352931	0.00147917	0.00354935	0.0034081	0.00326183	0.00106335		0.00535789	-0.00251866
817.71	C47H97N2O6P	DSM(42:1)						0	0	0.00159661	0.000532203	0.000921803	1.73205	0	0	0.00144603	0	0	0.000289205	0.000646682	0	0	0	0.0019382	0	0.000387639	0.000866788	-9.84341e-05	0.843803	0	0	0	0.00217086	0	0.000434172	0.000970839	0	0	0	0.00141974	0	0.000283948	0.000634926		0.779506	0.000150225
831.73	C48H99N2O6P	DSM(43:0)						0	0	0	0	0	#DIV/0!	0	0	0	2.68293e-19	0	5.36586e-20	1.19984e-19	2.71012e-19	3.4944e-19	0	0	0	1.2409e-19	1.72165e-19	-7.04318e-20	0.474453	0	4.02483e-19	0	0	3.14714e-19	1.43439e-19	1.98848e-19	3.37692e-19	0	2.87521e-19	0	0	1.25043e-19	1.72138e-19		0.879588	1.83965e-20
845.75	C49H101N2O6P	DSM(44:0)						0	0	0	0	0	#DIV/0!	0	0	0	0	0	0	0	0	0	0	0	0	0	0	0	#DIV/0!	0	0	0	0	0	0	0	0	0	0	0	0	0	0		#DIV/0!	0
859.76	C50H103N2O6P	DSM(45:0)						3.27283e-19	0	0	1.09094e-19	1.88957e-19	1.73205	3.06534e-19	0	0	2.68293e-19	0	1.14965e-19	1.58002e-19	0	3.4944e-19	2.76984e-19	0	3.30629e-19	1.91411e-19	1.76744e-19	-7.64453e-20	0.49142	0	0	0	4.21971e-19	3.14714e-19	1.47337e-19	2.05282e-19	3.37692e-19	2.7441e-19	2.87521e-19	0.00212961	0.00204486	0.000834893	0.00114362		0.141232	-0.000834893
		Total DSM						0.00420933	0.00162904	0.00798305	0.00460714	0.00319563	0.693626	0.00236548	0.00644727	0.00361506	0.00345063	0	0.00317569	0.00232988	0.00557695	0.00988746	0.00997476	0.0019382	0.00425236	0.00632594	0.00353947	-0.00315026	0.135015	0.00154497	0.0062118	0	0.00434172	6.29427e-19	0.0024197	0.00276357	0.0043432	0.00564689	0.00147917	0.0092283	0.00545296	0.0052301	0.0027868		0.148002	-0.00281041
680.45	C34H63O10P	PG(28:2)						0	0	0.0175564	0.00585214	0.0101362	1.73205	0	0	0	0.00131977	0.00125993	0.000515941	0.000706797	0.00333285	0	0.00953766	0	0.00406602	0.00338731	0.00391274	-0.00287137	0.145017	0.00147727	0	0	0	0	0.000295453	0.000660653	0.00415288	0	0	0	0.00716926	0.00226443	0.00327897		0.224542	-0.00196898
682.46	C34H65O10P	PG(28:1)						0	0.00233648	0.00228997	0.00154215	0.00133574	0.866157	0.00904729	0.0462356	0	0	0.0359081	0.0182382	0.0214815	0	0.0257841	0.0122627	0.0833969	0.0195169	0.0281921	0.0323155	-0.00995392	0.582005	0.0332385	0.0207886	0.00585535	0.0498176	0.0301883	0.0279777	0.0162067	0.00747519	0.00809916	0.0148507	0.0162903	0.00391051	0.0101252	0.00524616		0.0471628	0.0178525
684.48	C34H67O10P	PG(28:0)						0.00241492	0	0	0.000804974	0.00139426	1.73205	0	0	0	0	0	0	0	0	0	0	0	0	0	0	0	#DIV/0!	0	0	0	0	0	0	0	0	0	0	0	0	0	0		#DIV/0!	0
708.48	C36H67O10P	PG(30:2)						0	0.00155765	0	0.000519217	0.000899311	1.73205	0.00150788	0	0	0	0	0.000301576	0.000674345	0	0	0	0.0129728	0	0.00259457	0.00580163	-0.00229299	0.405613	0.00147727	0.00197986	0	0.00830293	0.00619247	0.00359051	0.00349746	0	0	0.00141435	0.0054301	0	0.00136889	0.00235144		0.272373	0.00222162
710.5	C36H69O10P	PG(30:1)						0.0265642	0.0327107	0.0206097	0.0266282	0.00605074	0.227231	0.0135709	0.0277413	0.00622197	0.0158372	0.0226788	0.0172101	0.00831687	0.0319954	0.0283626	0.0183941	0.0166794	0.0219565	0.0234776	0.00653429	-0.00626752	0.221751	0.0177272	0.0326678	0.0146384	0.0404768	0.0464435	0.0303907	0.0139024	0.0299008	0.0182231	0.0381876	0.0162903	0.0195525	0.0244309	0.00932429		0.448944	0.00595988
712.51	C36H71O10P	PG(30:0)						0.0160995	0	0.0129765	0.00969199	0.00853753	0.880884	0.00829335	0	0.00760463	0.0131977	0	0.00581913	0.00573318	0.00533257	0.00429736	0	0.00185326	0.0235829	0.00701322	0.00949427	-0.00119408	0.815812	0.00147727	0	0	0	0.013159	0.00292725	0.00575538	0.00664461	0	0.00141435	0.00339381	0.00716926	0.00372441	0.00315085		0.79276	-0.000797155
722.5	C37H69O10P	PG(31:2)						0	0	0	0	0	#DIV/0!	0.00150788	0	0	0	0	0.000301576	0.000674345	0	0	0	0	0.00406602	0.000813203	0.00181838	-0.000511627	0.571543	0.028068	0.00197986	0	0	0	0.00600958	0.0123608	0	0	0.012022	0.00135752	0.00325876	0.00332766	0.00504045		0.665177	0.00268192
724.51	C37H71O10P	PG(31:1)						0	0	0	0	0	#DIV/0!	0	0.00231178	0	0	0	0.000462356	0.00103386	0.00199971	0.00257841	0.00204378	0.00833969	0.0170773	0.00640777	0.0065328	-0.00594542	0.0792779	0	0.0029698	0.00292768	0.0093408	0.00696653	0.00444096	0.00369335	0	0.00809916	0.00848613	0.00814515	0	0.00494609	0.00451761		0.85134	-0.000505126
726.53	C37H73O10P	PG(31:0)						0	0.00467296	0	0.00155765	0.00269793	1.73205	0	0	0	0	0	0	0	0	0	0	0	0	0	0	0	#DIV/0!	0.0155113	0	0.00585535	0	0.00696653	0.00566663	0.00638091	0	0	0	0.00203629	0.00391051	0.00118936	0.00175824		0.168834	0.00447728
736.51	C38H71O10P	PG(32:2)						0.0796925	0.0957956	0.0664091	0.0806324	0.0147158	0.182505	0.0361891	0.0439238	0.0414798	0.0633489	0.0585869	0.0487057	0.0116598	0.0699899	0.0489899	0.0592698	0.0639376	0.0463526	0.0577079	0.00996298	-0.00900223	0.225748	0.0731246	0.118792	0.137601	0.12143	0.125398	0.115269	0.0246364	0.149504	0.125537	0.116684	0.111996	0.113405	0.123425	0.0155003		0.548401	-0.00815603
738.53	C38H73O10P	PG(32:1)						0.487815	0.502343	0.512953	0.501037	0.0126201	0.0251879	0.454626	0.393002	0.447982	0.447402	0.468695	0.442342	0.0288843	0.501928	0.443487	0.445545	0.469802	0.431811	0.458515	0.0279251	-0.0161731	0.394331	0.418805	0.513775	0.585535	0.632061	0.743096	0.578654	0.12217	0.617949	0.664131	0.555841	0.600705	0.514232	0.590571	0.0576567		0.848549	-0.011917
740.54	C38H75O10P	PG(32:0)						0.0603731	0.0420566	0.0366395	0.0463564	0.0124373	0.268298	0.0474983	0.0531709	0.0394058	0.0395931	0.0453576	0.0450051	0.00578063	0.0899871	0.074774	0.0878827	0.080617	0.104903	0.0876328	0.0113847	-0.0426277	7.15951e-05	0.0598293	0.044547	0.0409875	0.031136	0.0116109	0.0376221	0.0178262	0.0299008	0.0647933	0.0615244	0.0325806	0.0547471	0.0487092	0.0163804		0.335777	-0.0110871
750.53	C39H73O10P	PG(33:2)						0.0346139	0.0288166	0.0396928	0.0343744	0.00544207	0.158317	0.0369431	0.0354473	0.0297272	0.0323343	0.0251987	0.0319301	0.00468585	0.0386611	0.01633	0.031338	0.0315055	0.0300885	0.0295846	0.00814074	0.0023455	0.591878	0.0184658	0.0277181	0.0302527	0.0384011	0.0239958	0.0277667	0.00741617	0.0481734	0.0492699	0.0388947	0.0393682	0.0417121	0.0434837	0.00491447		0.00423454	-0.015717
752.54	C39H75O10P	PG(33:1)						0.108672	0.123833	0.130528	0.121011	0.0111983	0.0925398	0.137971	0.122524	0.122365	0.091064	0.120954	0.118976	0.0170871	0.159977	0.149548	0.132846	0.150114	0.12198	0.142893	0.0152199	-0.0239175	0.047624	0.128522	0.0950335	0.137601	0.130771	0.12772	0.123929	0.0166144	0.137045	0.149834	0.144264	0.166975	0.105584	0.140741	0.0225447		0.216352	-0.0168111
754.56	C39H77O10P	PG(33:0)						0	0.0163554	0.00228997	0.00621511	0.00885604	1.42492	0.0113091	0	0	0.00791861	0.0075596	0.00535746	0.0051048	0.00199971	0.0103137	0	0	0.012198	0.00490228	0.00589493	0.000455182	0.899375	0.0044318	0.00593959	0.00585535	0	0	0.00324535	0.00302255	0	0	0.0106077	0.00407257	0	0.00293605	0.00463698		0.903644	0.000309303
756.54	C38H75O11P	PG(32:0-O)						0	0	0	0	0	#DIV/0!	0	0	0	0	0	0	0	0.00133314	0	0.00136252	0.00463316	0	0.00146576	0.00189457	-0.00146576	0.121887	0	0.00197986	0.00487946	0	0	0.00137187	0.00214003	0	0	0.00353589	0	0	0.000707177	0.0015813		0.59174	0.000664688
762.53	C40H73O10P	PG(34:3)						0.0064398	0.0109036	0.00381662	0.00705333	0.00358309	0.508	0.0218643	0.0131001	0.0138266	0.00923838	0.0163791	0.0148817	0.00466726	0.00933199	0.00429736	0.015669	0.0157527	0.0187037	0.012751	0.00583338	0.00213074	0.541453	0.0147727	0.00494966	0.0107348	0.0207573	0.0224477	0.0147324	0.0072026	0.0166115	0.0155234	0.0162651	0.0054301	0.00325876	0.0114178	0.00651439		0.467255	0.00331466
764.54	C40H75O10P	PG(34:2)						3.6731	3.52107	3.7212	3.63846	0.104464	0.028711	3.73427	3.06542	3.60045	3.88804	3.72499	3.60263	0.317159	3.4575	3.19466	3.29867	3.22746	2.91777	3.21921	0.196617	0.383422	0.0506633	4.00856	3.87855	4.11631	4.16911	4.2519	4.08489	0.145237	3.8248	3.70334	3.54508	3.66735	3.35326	3.61877	0.178808		0.00193821	0.466122
766.56	C40H77O10P	PG(34:1)						5.90851	5.92687	6.08368	5.97302	0.0962755	0.0161184	7.26422	6.00754	7.00525	7.06472	7.18855	6.90606	0.512451	7.40427	6.9196	7.01563	6.79036	6.45927	6.91783	0.343771	-0.0117701	0.967025	7.58871	4.78038	5.17809	5.11149	5.79306	5.69035	1.12248	5.40373	5.17266	5.12067	5.27738	4.87184	5.16926	0.198429		0.336599	0.52109
768.57	C40H79O10P	PG(34:0)						0	0.00700944	0.0847289	0.0305794	0.0470256	1.53782	0.00904729	0.00693534	0.0974776	0.0554303	0	0.0337781	0.0418316	0	0.00773524	0	0.0611577	0.0292753	0.0196336	0.0261235	0.0141444	0.539263	0	0.0356376	0.0117107	0	0	0.00946965	0.0154823	0	0.0323966	0	0.00814515	0	0.00810836	0.0140282		0.887765	0.0013613
778.56	C41H77O10P	PG(35:2)						0.460445	0.401096	0.381662	0.414401	0.0410426	0.0990409	0.52625	0.447714	0.494992	0.45664	0.458616	0.476843	0.0330127	0.591248	0.51998	0.587929	0.60787	0.504186	0.562243	0.0467432	-0.0854	0.0102772	0.553236	0.180168	0.239094	0.232482	0.270921	0.29518	0.14789	0.34552	0.33949	0.351467	0.367889	0.333697	0.347612	0.013134		0.452494	-0.0524325
780.57	C41H79O10P	PG(35:1)						0.261617	0.283493	0.26869	0.271266	0.0111633	0.0411526	0.407882	0.326731	0.392676	0.360957	0.304904	0.35863	0.0432847	0.524591	0.464974	0.46462	0.517987	0.452141	0.484863	0.0337328	-0.126233	0.000881208	0.368578	0.110872	0.106372	0.116241	0.13546	0.167505	0.112949	0.185219	0.166708	0.174673	0.188017	0.162938	0.175511	0.0110332		0.878566	-0.00800602
782.59	C41H81O10P	PG(35:0)						0	0	0.00534326	0.00178109	0.00308493	1.73205	0	0	0	0.0164971	0.00251987	0.0038034	0.0071794	0.0206637	0.00343789	0.00681262	0.000926632	0.000813203	0.00653081	0.00826864	-0.00272741	0.59281	0	0	0	0.00415147	0.00541841	0.00191398	0.00265882	0	0.0067493	0.000707177	0	0	0.0014913	0.00295522		0.818046	0.00042268
790.56	C42H77O10P	PG(36:3)						0.0120746	0.0116824	0.00228997	0.00868233	0.00553942	0.638011	1.22614e-18	0.00924712	0.00829596	0.00989827	0.00944951	0.00737817	0.00416575	0.00599914	0.0128921	0.0143065	0.0111196	0.00731883	0.0103272	0.00356454	-0.00294905	0.263457	0.0022159	1.60993e-18	0	0.0062272	1.25885e-18	0.00168862	0.00271252	0.00498346	0.0141735	0.0127292	0.0122177	0.00586576	0.00999393	0.00424389		0.00615514	-0.00830531
792.57	C42H79O10P	PG(36:2)						1.16399	1.23132	1.12208	1.17247	0.0551105	0.0470039	1.38423	1.14895	1.3792	1.41743	1.39475	1.34491	0.110526	1.44979	1.25311	1.30598	1.24817	1.16613	1.28464	0.104998	0.0602771	0.402417	1.46692	0.997852	1.06275	1.00258	1.07749	1.12152	0.196302	1.09138	1.07111	1.08835	1.02018	1.04802	1.06381	0.0298679		0.533961	0.057712
794.59	C42H81O10P	PG(36:1)						0.106257	0.0397201	0.0457994	0.0639254	0.0367857	0.575448	0.106306	0.0670416	0.0891816	0.0930437	0.0888253	0.0888796	0.0141244	0.0459934	0.110872	0.0878827	0.105636	0.0780675	0.0856903	0.0258394	0.00318928	0.81474	0.08642	0.0534563	0.0263491	0.031136	0.0208996	0.0436522	0.0269209	0.0348842	0.0303718	0.0233368	0.0366532	0.0273735	0.0305239	0.00543557		0.316314	0.0131283
796.6	C42H83O10P	PG(36:0)						0	0	0	0	0	#DIV/0!	0.0113091	0	0.00207399	0.00395931	0	0.00346848	0.00468299	0.00999856	0.00773524	0.00408757	0.0138995	0.00975844	0.00909586	0.0035799	-0.00562738	0.0653128	0.0022159	0	0.0117107	0	1.25885e-18	0.00278532	0.00508087	0.00996692	0.0101239	0	0.00203629	0.00391051	0.00520753	0.00462818		0.453373	-0.00242221
806.59	C43H81O10P	PG(37:2)						0.0410537	0.053739	0.0641191	0.0529706	0.0115519	0.218081	0.0520219	0.0485474	0.0477018	0.051471	0.0529172	0.0505318	0.00227705	0.0919868	0.0773524	0.100145	0.0833969	0.0463526	0.0798468	0.0206161	-0.029315	0.0133881	0.0553975	0.0267282	0.0175661	0.0249088	0.0208996	0.0291	0.0151247	0.0373759	0.0283471	0.0381876	0.028508	0.0273735	0.0319584	0.00534135		0.700704	-0.00285841
808.6	C43H83O10P	PG(37:1)						0.00241492	0.00233648	0	0.0015838	0.00137217	0.866379	0	0	0.00622197	0	0.00944951	0.0031343	0.00444092	0	0.00257841	0.00204378	0.00833969	0.0146377	0.00551991	0.00596426	-0.00238561	0.493555	0	0	0	0	0	0	0	0.00249173	0.00202479	0.00212153	0	0.00586576	0.00250076	0.00211822		0.0297184	-0.00250076
810.62	C43H85O10P	PG(37:0)						3.27283e-19	0	3.10349e-19	2.12544e-19	1.84263e-19	0.866941	0	0	0	0.00395931	0	0.000791861	0.00177066	0	0	0.00408757	0.0027799	0	0.00137349	0.00193673	-0.000581632	0.633492	0.0022159	4.02483e-19	0.00585535	4.21971e-19	0	0.00161425	0.00255765	0	0	0	0	0	0	0		0.195847	0.00161425
820.6	C44H83O10P	PG(38:2)						0.0032199	0.00545178	0.00534326	0.00467165	0.00125842	0.269374	0.00527758	0.000770593	0.00483931	0.0105581	0.00818957	0.00592704	0.0037	0.0126648	0.00859471	0.00681262	0.017606	0.0203301	0.0132017	0.0057564	-0.00727461	0.0447467	0.00295453	0	0	0.00415147	0.00309623	0.00204045	0.00191921	0	0	0.000707177	0.00271505	0	0.000684445	0.00117572		0.214834	0.001356
822.62	C44H85O10P	PG(38:1)						0.0104647	0	0	0.00348822	0.00604178	1.73205	0	0	0	0	0	0	0	0	0.000859471	0.00476883	0.00926632	0	0.00297892	0.00403036	-0.00297892	0.136988	0	0	0	0	0.000774059	0.000154812	0.00034617	0	0	0.00282871	0	0.000651751	0.000696092	0.00122512		0.369584	-0.00054128
824.64	C44H87O10P	PG(38:0)						0	0	0	0	0	#DIV/0!	0	0	0	0	0.0018899	0.00037798	0.000845189	0	0	0	0	0.00975844	0.00195169	0.00436411	-0.00157371	0.451412	0	0.0029698	0	0.0093408	0	0.00246212	0.00405463	0	0	0	0	0	0	0		0.211576	0.00246212
834.62	C45H85O10P	PG(39:2)						0	0.00155765	0.00152665	0.0010281	0.000890495	0.866157	0	0	0	0.00527907	0	0.00105581	0.00236087	0.00733228	0	0	0	0.00406602	0.00227966	0.00332831	-0.00122384	0.52134	0	0.00494966	0.00487946	0	0.00619247	0.00320432	0.00297139	0	0	0.00141435	0.00746638	0	0.00177615	0.00323936		0.488245	0.00142817
836.64	C45H87O10P	PG(39:1)						0	0	0	0	0	#DIV/0!	0	0.00462356	0	0	0.0056697	0.00205865	0.00284309	0	0	0.00204378	0.0027799	0	0.000964736	0.00134641	0.00109392	0.459197	0.0022159	0	0.00878303	0	0.00232218	0.00266422	0.00360396	0	0	0.00212153	0	0	0.000424306	0.000948778		0.215829	0.00223991
838.65	C45H89O10P	PG(39:0)						0	0.0389413	0	0.0129804	0.0224828	1.73205	0	0.045465	0.00553064	0.0310146	0.00881954	0.0181659	0.019283	0.00733228	0.0171894	0.0197566	0.0240924	0.00894523	0.0154632	0.00714969	0.00270275	0.776342	0	0.0108893	0.0107348	0	0	0.00432481	0.00592225	0.0340536	0.0114738	0	0	0.0189008	0.0128856	0.0143033		0.25133	-0.00856083
848.64	C46H87O10P	PG(40:2)						0	0.00389413	0.00839655	0.00409689	0.00420195	1.02564	0	0.00154119	0	0	0	0.000308237	0.000689239	0	0.00687577	0	0	0.00162641	0.00170044	0.00297758	-0.0013922	0.338221	0.00369316	0.00197986	0	0	0	0.00113461	0.00166753	0	0	0.00141435	0	0.00325876	0.000934622	0.00143634		0.844064	0.000199984
850.65	C46H89O10P	PG(40:1)						0	0	0	0	0	#DIV/0!	0	0	0	0	0	0	0	0	0	0	0.0185326	0	0.00370653	0.00828805	-0.00370653	0.346594	0	0	0	0	0	0	0	0	0	0	0	0	0	0		#DIV/0!	0
852.67	C46H91O10P	PG(40:0)						0	0	0	0	0	#DIV/0!	0	0.00231178	0.00207399	0	0	0.000877154	0.00120403	0.00199971	0.00257841	0.00204378	0	0	0.00132438	0.00123026	-0.000447228	0.577276	0	0	0.00292768	0.0031136	0	0.00120826	0.00165578	0.00249173	0	0.00212153	0	0	0.000922652	0.00127016		0.767397	0.000285603
		Total pos scan PG						12.4658	12.3896	12.6406	12.4987	0.128713	0.0102981	14.2811	11.9203	13.8446	14.1902	14.0621	13.6597	0.986053	14.5472	13.4198	13.7438	13.691	12.5868	13.5977	0.704508	0.0619516	0.911809	14.9603	10.9576	11.7859	11.7974	12.7526	12.4507	1.54008	12.0243	11.6925	11.3919	11.6326	10.7409	11.4964	0.478904		0.222367	0.954317
661.41	C34H63O10P	PG(28:2)						0	0	0	0	0	#DIV/0!	0	0	0	0	0	0	0	0	0	0	0	0	0	0	0	#DIV/0!	0	0	0	0	0	0	0	0	0	0	0	0	0	0		#DIV/0!	0
663.42	C34H65O10P	PG(28:1)						0	0	0	0	0	#DIV/0!	0	0	0	0	0	0	0	0	0	0	0	0	0	0	0	#DIV/0!	0	0	0	0	0	0	0	0	0	0	0	0	0	0		#DIV/0!	0
665.44	C34H67O10P	PG(28:0)						0	0	0	0	0	#DIV/0!	0	0	0	0	0	0	0	0	0	0	0	0	0	0	0	#DIV/0!	0	0	0	0	0	0	0	0	0	0	0	0	0	0		#DIV/0!	0
689.44	C36H67O10P	PG(30:2)						0	0	0	0	0	#DIV/0!	0	0	0	0	0	0	0	0	0	0	0	0.0813203	0.0162641	0.0363675	-0.0162641	0.346594	0	0	0	0	0	0	0	0.015781	0	0.0367732	0.0800939	0.00456226	0.0274421	0.0326796		0.0972496	-0.0274421
691.45	C36H69O10P	PG(30:1)						0	0	0	0	0	#DIV/0!	0	0	0.0124439	0	0	0.00248879	0.0055651	0	0	0	0	0	0	0	0.00248879	0.346594	0	0	0	0	0	0	0	0	0	0	0	0	0	0		#DIV/0!	0
693.47	C36H71O10P	PG(30:0)						0	0	0	0	0	#DIV/0!	0.0731322	0	0	0	0	0.0146264	0.0327057	0.0246631	0	0.0742575	0	0	0.0197841	0.0322699	-0.00515768	0.808132	0	0	0	0.222103	0	0.0444207	0.0993277	0	0	0	0	0	0	0		0.346594	0.0444207
703.45	C37H69O10P	PG(31:2)						0	0	0	0	0	#DIV/0!	0	0	0	0	0.0289785	0.0057957	0.0129596	0	0.0395357	0	0.0426251	0	0.0164321	0.0225271	-0.0106365	0.386864	0	0	0.115155	0.187854	0	0.0606018	0.0868719	0	0	0	0.0963842	0.0573541	0.0307477	0.0443067		0.512969	0.0298542
705.47	C37H71O10P	PG(31:1)						0	0	0	0	0	#DIV/0!	0	0	0	0	0	0	0	0	0	0	0	0	0	0	0	#DIV/0!	0	0	0	0	0	0	0	0	0	0	0	0	0	0		#DIV/0!	0
707.48	C37H73O10P	PG(31:0)						0.00804974	0.0965745	0.149611	0.0847452	0.0715183	0.843922	0.129678	0.141789	0.118909	0.0184768	0	0.0817705	0.0670244	0.0266628	0.168456	0	0	0.0496054	0.0489449	0.0699484	0.0328256	0.470377	0.138124	0	0.018542	0	0	0.0313333	0.0602355	0.070599	0.0998896	0.0388947	0	0.117967	0.0654701	0.0473274		0.348212	-0.0341368
717.47	C38H71O10P	PG(32:2)						0.481375	0.419009	0.479367	0.459917	0.0354418	0.0770613	0.204318	0.504738	0.444525	0.252076	0	0.281131	0.201542	0	0.369573	0.399219	0.44293	0.542406	0.350826	0.206736	-0.0696942	0.604053	0.297669	0.461308	0.48697	0.209649	0.358389	0.362797	0.114934	0.324755	0.389435	0.26802	0.471061	0.401479	0.37095	0.077499		0.898619	-0.00815275
719.48	C38H73O10P	PG(32:1)						0.340504	0.29206	0.318306	0.316957	0.0242503	0.07651	0.291775	0.245049	0.385762	0.269233	0.274036	0.293171	0.054383	0.321954	0.335194	0.261604	0.353047	0.300072	0.314374	0.0352692	-0.0212033	0.485371	0.303578	0.418741	0.614812	0.417222	0.424958	0.435862	0.112118	0.378743	0.615536	0.439157	0.431693	0.355856	0.444197	0.102014		0.905182	-0.00833451
721.5	C38H75O10P	PG(32:0)						0	0	0.103812	0.034604	0.0599358	1.73205	0.186223	0.134854	0	0.244157	0	0.113047	0.110204	0.204637	0	0.0395132	0	0.296006	0.108031	0.134818	0.00501559	0.950226	0.222328	0.110872	0	0.178513	0	0.102343	0.101513	0.0132892	0	0	0	0.125788	0.0278154	0.0550698		0.18701	0.0745273
731.48	C39H73O10P	PG(33:2)						0	0	0.238157	0.0793856	0.1375	1.73205	0	0	0	0	0.0737061	0.0147412	0.0329624	0.0679902	0	0	0	0	0.013598	0.0304061	0.00114318	0.955942	0	0.115822	0	0.308246	0	0.0848137	0.134595	0	0	0	0	0	0	0		0.196489	0.0848137
733.5	C39H75O10P	PG(33:1)						0.205268	0.191591	0.164878	0.187246	0.020543	0.109711	0.0452364	0	0.149327	0	0	0.0389127	0.0647572	0.187973	0	0.28613	0.303009	0.139058	0.183234	0.122966	-0.144321	0.0487605	0.110795	0	0	0	0	0.022159	0.049549	0.164454	0.24095	0.15275	0.260645	0.0958074	0.182921	0.0675433		0.00264677	-0.160762
735.52	C39H77O10P	PG(33:0)						0	0	0	0	0	#DIV/0!	0	0	0	0	0	0	0	0	0.874082	0	0	0	0.174816	0.390902	-0.174816	0.346594	0	0	0	0	0	0	0	0	0	0	0	0	0	0		#DIV/0!	0
737.49	C38H75O11P	PG(32:0-O)						0.444346	0.16589	0.201517	0.270584	0.151533	0.56002	0.196778	0.159513	0.309025	0.249436	0.247577	0.232466	0.0569503	0.293958	0	0.216641	0.353047	0	0.172729	0.164932	0.0597367	0.465938	0.374487	0.240554	0.336683	0.308246	0.202029	0.2924	0.0703656	0.224256	0.157934	0.133656	0.254536	0.150555	0.184187	0.0522689		0.0246558	0.108213
743.48	C40H73O10P	PG(34:3)						0	0	0	0	0	#DIV/0!	0	0	0	0	0	0	0	0	0	0	0	0	0	0	0	#DIV/0!	0	0	0	0	0	0	0	0	0	0	0	0	0	0		#DIV/0!	0
745.5	C40H75O10P	PG(34:2)						3.84697	3.33182	3.68227	3.62035	0.263099	0.0726723	3.95819	2.85274	3.53408	3.36343	3.4434	3.43037	0.396125	3.4615	3.4525	2.88174	3.22746	3.08367	3.22137	0.247706	0.208995	0.346468	3.10891	3.33211	4.453	3.66782	3.95931	3.70423	0.529133	3.76749	3.69929	3.16532	3.63274	2.96416	3.4458	0.358235		0.39224	0.258427
747.52	C40H77O10P	PG(34:1)						6.79318	6.6613	6.24246	6.56565	0.287553	0.0437966	6.82392	6.26492	7.20919	6.99213	7.08713	6.87546	0.369191	7.41093	7.60116	7.56405	7.88656	7.06511	7.50556	0.300281	-0.630105	0.0181273	6.95349	5.41691	5.66213	5.6325	5.92619	5.91824	0.606295	5.86802	5.50945	5.11926	4.92578	4.89791	5.26408	0.416671		0.0819854	0.654161
749.53	C40H79O10P	PG(34:0)						0	0	0.000763323	0.000254441	0.000440705	1.73205	0.00301576	0	0	0.000659884	0.106464	0.022028	0.0472177	0.0406608	0	0.0190753	0.0620843	0.503373	0.125039	0.212769	-0.103011	0.32144	0	0	0.205913	0	0	0.0411827	0.0920872	0	0	0	0	0.00847276	0.00169455	0.00378914		0.366095	0.0394881
759.52	C41H77O10P	PG(35:2)						2.09615	1.77806	0	1.2914	1.12964	0.874739	0	0.45542	0	0	0.738951	0.238874	0.342108	0	0.706485	0	1.21759	2.95437	0.975689	1.21964	-0.736815	0.229587	0	0	4.81603	0	0	0.963206	2.15379	0	1.42545	0	0	0	0.28509	0.637481		0.518662	0.678115
761.53	C41H79O10P	PG(35:1)						0	0	0.321359	0.10712	0.185537	1.73205	0.012063	0	0.274458	0	0.446647	0.146634	0.204609	0.512593	0.501072	0.303161	0.367873	0	0.33694	0.208218	-0.190306	0.183031	0.155852	0.0306879	0	0	0.151716	0.067651	0.0796332	0.426916	0.241625	0.125878	0.234852	0	0.205854	0.157925		0.118727	-0.138203
763.55	C41H81O10P	PG(35:0)						0	0.0599696	0	0.0199899	0.0346235	1.73205	0	0	0	0	0	0	0	0	0.159002	0.0667636	0.0518914	0	0.0555314	0.0652171	-0.0555314	0.0933936	0	0	0	0	0	0	0	0	0	0	0	0.0267218	0.00534436	0.0119504		0.346594	-0.00534436
771.52	C42H77O10P	PG(36:3)						0	0	0	0	0	#DIV/0!	0	0	0	0	0	0	0	0	0	0	0	0	0	0	0	#DIV/0!	0	0	0	0	0	0	0	0	0	0	0.0509072	0	0.0101814	0.0227664		0.346594	-0.0101814
773.53	C42H79O10P	PG(36:2)						0.996558	1.38242	1.05262	1.14387	0.208484	0.182263	1.2523	1.03722	1.2914	1.28809	1.37711	1.24922	0.127083	1.26515	1.33218	1.39931	1.18053	1.76302	1.38804	0.224735	-0.138815	0.263634	1.23795	0.898858	1.0442	0.83652	0.851465	0.973799	0.168937	1.30234	1.10689	0.943374	0.874924	0.801002	1.00571	0.200701		0.79254	-0.0319066
775.55	C42H81O10P	PG(36:1)						0.112696	0.0693155	0.267163	0.149725	0.103992	0.69455	0.0874571	0.0917006	0.134118	0.314105	0.156232	0.156722	0.0926094	0.359282	0.135796	0.0872015	0.335441	0.206554	0.224855	0.119911	-0.0681323	0.34408	0.138863	0.00791946	0.0487946	0.163983	0.161778	0.104268	0.0714676	0.141198	0.086391	0.200838	0.0848453	0.124484	0.127551	0.0476566		0.561246	-0.0232838
777.56	C42H83O10P	PG(36:0)						0	0	0	0	0	#DIV/0!	0	0	0	0	0	0	0	0	0	0	0	0	0	0	0	#DIV/0!	0	0	0	0	0	0	0	0	0	0	0	0	0	0		#DIV/0!	0
787.55	C43H81O10P	PG(37:2)						0	0	0	0	0	#DIV/0!	0.0972583	0	0	0	0	0.0194517	0.0434952	0.129981	0	0.149196	0	0	0.0558355	0.0767572	-0.0363839	0.383413	0	0.0653355	0	0	0	0.0130671	0.0292189	0	0	0.108198	0	0	0.0216396	0.0483877		0.743251	-0.00857252
789.56	C43H83O10P	PG(37:1)						0	0	0	0	0	#DIV/0!	0	0	0	0.0534506	0	0.0106901	0.0239038	0.0239965	0	0.00408757	0.119535	0	0.0295239	0.0512908	-0.0188338	0.47803	0	0.0623657	0	0	0	0.0124731	0.0278908	0.134553	0	0.0403091	0	0.0723444	0.0494414	0.0564378		0.225563	-0.0369682
791.58	C43H85O10P	PG(37:0)						0	0	0	0	0	#DIV/0!	0	0	0	0	0	0	0	0.100652	0.222603	0.0967391	0.17328	0.178905	0.154436	0.054365	-0.154436	0.000220126	0	0	0	0	0	0	0	0.140367	0	0	0	0.0866829	0.0454101	0.0650126		0.156948	-0.0454101
801.56	C44H83O10P	PG(38:2)						0	0	0	0	0	#DIV/0!	0	0	0	0	0	0	0	0	0	0	0	0	0	0	0	#DIV/0!	0	0	0	0	0	0	0	0	0	0	0	0	0	0		#DIV/0!	0
803.58	C44H85O10P	PG(38:1)						0.222173	0	0.121368	0.114514	0.111245	0.971455	0.271419	0.108654	0.286211	0.267253	0.357191	0.258145	0.0911108	0.227967	0.384184	0.267736	0.478142	0.0853863	0.288683	0.150391	-0.0305375	0.707897	0.201647	0.249463	0.20201	0.186816	0.325105	0.233008	0.0566363	0	0	0.352174	0.189375	0.273735	0.163057	0.159595		0.382687	0.0699511
805.59	C44H87O10P	PG(38:0)						0.594876	0.638638	0.511426	0.581647	0.0646292	0.111114	0.491569	0.456191	0.486005	0.448061	0.493894	0.475144	0.0214009	0.552587	0.472709	0.722137	0.606944	0.596078	0.590091	0.0907484	-0.114947	0.0248006	0.499316	0.639496	0.791449	0.455623	0.541841	0.585545	0.133728	0.434391	0.118113	0.238319	0.324448	0.290029	0.28106	0.11603		0.00490836	0.304485
815.58	C45H85O10P	PG(39:2)						0	0	0	0	0	#DIV/0!	0	0	0	0	0	0	0	0	0	0	0	0	0	0	0	#DIV/0!	0	0	0	0	0	0	0	0	0	0	0	0	0	0		#DIV/0!	0
817.59	C45H87O10P	PG(39:1)						0.400877	0	0.343495	0.248124	0.216789	0.873711	0	0	0.0663677	0	0.292935	0.0718605	0.126882	0.163976	0	0	0.358606	0	0.104517	0.158799	-0.0326561	0.72871	0	0.112852	0.099541	0	0	0.0424787	0.0583564	0	0	0.184573	0	0.166197	0.070154	0.0962817		0.59756	-0.0276753
819.61	C45H89O10P	PG(39:0)						0	0	0	0	0	#DIV/0!	0.0263879	0	0.00967862	0	0.0674065	0.0206946	0.0282502	0	0.0945419	0.211872	0.00463316	0.0406602	0.0703415	0.0876971	-0.0496469	0.262671	0.0546588	0.186107	0.063433	0	0.0201255	0.0648649	0.0724827	0.233392	0	0.122342	0.170369	0.0267218	0.110565	0.0975398		0.424823	-0.0457
829.59	C46H87O10P	PG(40:2)						0	0.147198	0.132818	0.0933388	0.0811529	0.869445	0.108567	0.0739769	0.190807	0.0811658	0.139853	0.118874	0.0478497	0.0239965	0	0	0.202932	0	0.0453858	0.0886821	0.0734882	0.141594	0.146249	0	0.0204937	0	0.155586	0.0644658	0.0794302	0.151995	0	0.169723	0.164939	0	0.0973314	0.0890874		0.555186	-0.0328657
831.61	C46H89O10P	PG(40:1)						0.206878	0	0.106865	0.104581	0.103458	0.989261	0	0	0.117526	0.102282	0.0881954	0.0616007	0.0571822	0.0833213	0.25956	0.115814	0	0	0.0917392	0.106825	-0.0301385	0.593293	0	0	0	0	0	0	0	0	0	0	0	0.110798	0.0221595	0.0495502		0.346594	-0.0221595
833.62	C46H91O10P	PG(40:0)						0	0	0	0	0	#DIV/0!	0.00150788	0.00385296	0	0	0	0.00107217	0.00168607	0	0	0	0.0185326	0.0162641	0.00695934	0.00956316	-0.00588717	0.212242	0.0147727	0.0197986	0.0195178	0.0207573	0.0154812	0.0180655	0.00273316	0.00415288	0.0134986	0.0141435	0.0135752	0	0.00907405	0.00655922		0.0221698	0.00899148
857.62	C48H91O10P	PG(42:2)						0	0.076325	0	0.0254417	0.0440662	1.73205	0	0	0.0801943	0.00131977	0	0.0163028	0.035721	0	0	0	0.129728	0	0.0259457	0.0580163	-0.00964287	0.759739	0	0	0	0	0.00619247	0.00123849	0.00276936	0	0.122837	0	0.229422	0	0.0704518	0.103569		0.173584	-0.0692133
859.64	C48H93O10P	PG(42:1)						0.0700328	0	0	0.0233443	0.0404334	1.73205	0	0	0	0	0	0	0	0	0	0	0	0	0	0	0	#DIV/0!	0	0	0	0	0	0	0	0	0	0.0891043	0.00203629	0	0.0182281	0.0396308		0.333815	-0.0182281
		Total neg scan PG						16.8199	15.3102	14.4383	15.5228	1.205	0.0776275	14.2608	12.5306	15.1	13.9453	15.4197	14.2513	1.13358	15.4844	17.1086	15.1662	17.9164	17.9019	16.7155	1.31529	-2.46423	0.0131274	13.9587	12.3692	18.9987	12.7959	13.1002	14.2445	2.72069	13.7967	13.8273	11.9428	12.4926	11.1586	12.6436	1.16724		0.26112	1.60091
793.54	C40H79O11PN2	LysylPG(28:0)						0.0796925	0.306079	0.0435094	0.143094	0.142304	0.994482	0.106306	0.228866	0.0871076	0.0554303	0.0340182	0.102346	0.0760345	0.0919868	0.208852	0.07562	0.169574	0.119541	0.133115	0.0553324	-0.030769	0.485263	0.0997154	0.460319	0.245925	0.308246	0	0.222841	0.179611	0	0.303718	0.176087	0.166975	0	0.129356	0.129872		0.373226	0.0934848
817.54	C42H79O11PN2	LysylPG(30:2)						0	0	0.0580126	0.0193375	0.0334936	1.73205	0	0.0331355	0.185276	0	0	0.0436824	0.0804434	0	0.0369573	0	0	0.137431	0.0348777	0.0595209	0.00880468	0.848936	0	0	0	0.131809	0.105272	0.0474162	0.0656017	0	0.0857161	0.0410163	0.100457	0.110146	0.067467	0.0460822		0.591298	-0.0200508
819.56	C42H81O11PN2	LysylPG(30:1)						0	0.150313	0	0.0501045	0.0867835	1.73205	0.0686086	0.0123295	0.135501	0	0.0478775	0.0528633	0.0537104	0	0.140094	0.0088564	0	0	0.02979	0.0617808	0.0230732	0.546118	0.0871587	0.0692953	0.214696	0.0664235	0.0495398	0.0974227	0.0669017	0.0531569	0.280096	0.244683	0	0.139475	0.143482	0.12007		0.475127	-0.0460595
821.57	C42H83O11PN2	LysylPG(30:0)						0.0354189	0.162775	0.00381662	0.0673367	0.0841486	1.24967	0.0784098	0.103259	0.12997	0.106241	0.243167	0.13221	0.0646597	0.121316	0	0.138296	0.168647	0.0723751	0.100127	0.0659477	0.0320828	0.459652	0	0.165319	0.321069	0.0145301	0.13159	0.126501	0.130316	0	0.00742423	0.154165	0.152043	0.183142	0.0993547	0.0882086		0.709741	0.0271468
831.56	C43H81O11PN2	LysylPG(31:2)						0	0	0	0	0	#DIV/0!	0	0.133313	0	0.0448721	0.0617368	0.0479843	0.0549653	0.0633242	0	0.0238442	0	0	0.0174337	0.0276534	0.0305506	0.299145	0	0	0.101493	0	0	0.0202986	0.045389	0	0	0	0	0	0	0		0.346594	0.0202986
833.57	C43H83O11PN2	LysylPG(31:1)						0.063593	0.0989109	0	0.054168	0.0501245	0.925353	0.088965	0.0400708	0.0297272	0	0	0.0317526	0.0366163	0	0.194241	0	0.0287256	0.0300885	0.0506109	0.081628	-0.0188583	0.649982	0	0.107903	0.19713	0	0.281757	0.117358	0.123517	0.0282396	0.0857161	0	0.0943479	0	0.0416607	0.0457389		0.234715	0.0756973
835.59	C43H85O11PN2	LysylPG(31:0)						0	0	0	0	0	#DIV/0!	0	0	0	0	0	0	0	0	0	0	0	0	0	0	0	#DIV/0!	0	0	0	0	0	0	0	0	0	0	0	0	0	0		#DIV/0!	0
845.57	C44H83O11PN2	LysylPG(32:2)						0	0	0	0	0	#DIV/0!	0	0.125607	0	0	0	0.0251213	0.056173	0	0.0137515	0.0844764	0.0315055	0	0.0259467	0.0351846	-0.000825363	0.978469	0	0.119782	0	0	0	0.0239564	0.0535681	0	0.0411707	0	0	0.00651751	0.00953765	0.0179072		0.583793	0.0144187
847.59	C44H85O11PN2	LysylPG(32:1)						0	0.0646426	0.00610658	0.0235831	0.0356894	1.51335	0.10329	0.0755181	0.0304185	0.100302	0.00314984	0.0625357	0.0441983	0.143313	0	0.101508	0.00741305	0.135805	0.0776077	0.0693281	-0.015072	0.692631	0.072386	0.177198	0.0312286	0.160869	0	0.0883364	0.0782247	0.40283	0.128912	0.185988	0.0441195	0.0716926	0.166708	0.142837		0.313268	-0.0783718
849.6	C44H87O11PN2	LysylPG(32:0)						0	0	0.0175564	0.00585214	0.0101362	1.73205	0	0.11713	0	0	0.0503974	0.0335055	0.0515904	0	0	0	0	0	0	0	0.0335055	0.184504	0	0.00494966	0	0	0	0.000989932	0.00221356	0	0.0317217	0	0	0.165545	0.0394533	0.0718132		0.265542	-0.0384634
859.59	C45H85O11PN2	LysylPG(33:2)						0.15536	0.176015	0.204571	0.178648	0.0247107	0.13832	0.145511	0.160283	0.106465	0.0917239	0.114024	0.123601	0.0284039	0	0.253544	0.059951	0.0620843	0.259412	0.126998	0.120815	-0.00339691	0.9527	0.0960223	0.217785	0.402068	0	0.0890168	0.160978	0.155453	0.257479	0.105964	0.204374	0.102493	0.0671304	0.147488	0.0799064		0.867266	0.0134903
861.6	C45H87O11PN2	LysylPG(33:1)						0	0	0	0	0	#DIV/0!	0	0.0739769	0.101626	0	0	0.0351205	0.0490742	0	0	0	0	0	0	0	0.0351205	0.148207	0	0	0	0	0	0	0	0	0	0.0381876	0	0	0.00763751	0.017078		0.346594	-0.00763751
863.62	C45H89O11PN2	LysylPG(33:0)						0	0	0.0465627	0.0155209	0.026883	1.73205	0.000753941	0.0655004	0	0	0.0157492	0.0164007	0.0282577	0	0	0	0	0.0105716	0.00211433	0.00472778	0.0142864	0.297222	0	0	0.0243973	0	0.0495398	0.0147874	0.0221138	0	0.132286	0	0	0.108191	0.0480954	0.066406		0.318337	-0.033308
869.57	C46H83O11PN2	LysylPG(34:4)						0.095792	0.0903438	0	0.0620453	0.0538018	0.867138	0.105552	0	0.0387145	0.0884245	0.0541772	0.0573736	0.0416395	0.0513259	0.00945419	0.0340631	0.0546713	0.189476	0.0677982	0.0703408	-0.0104246	0.782759	0	0.186107	0	0.00830293	0.00154812	0.0391917	0.0821999	0.076413	0.0317217	0.20296	0.0624461	0.0716926	0.0890467	0.0660127		0.321201	-0.049855
871.59	C46H85O11PN2	LysylPG(34:3)						0.107867	0.0202495	0.157245	0.0951202	0.0693813	0.729407	0.0354352	0	0.0283445	0.11614	0.0314984	0.0422835	0.0435894	0	0.138375	0.0422382	0	0.0504186	0.0462063	0.0565654	-0.00392279	0.90527	0	0.0494966	0.148336	0	0	0.0395665	0.0644707	0.049004	0.128912	0.0693034	0.200914	0.0110798	0.0918425	0.0743915		0.269111	-0.052276
873.6	C46H87O11PN2	LysylPG(34:2)						0	0.103584	0.0122132	0.038599	0.0566089	1.46659	0.104798	0.231948	0.0919469	0.0897443	0	0.103687	0.0829691	0.150645	0.119467	0	0.18162	0.178905	0.126127	0.074864	-0.0224397	0.665344	0.131477	0	0.270322	0.0477419	0.0541841	0.100745	0.105863	0	0.140385	0.0367732	0.0821302	0.0202043	0.0558986	0.056104		0.426896	0.0448463
875.62	C46H89O11PN2	LysylPG(34:1)						0.119136	0.0568543	0.0374028	0.0711311	0.0426961	0.600245	0	0.0423826	0.0483931	0.143195	0	0.0467941	0.0585118	0.0646574	0	0.164184	0.145481	0.0935184	0.0935682	0.0657123	-0.0467741	0.268645	0	0.0217785	0.0741678	0	0.0147071	0.0221307	0.0305885	0.015781	0	0.149214	0	0	0.0329991	0.0653247		0.744847	-0.0108684
877.63	C46H91O11PN2	LysylPG(34:0)						0.0853273	0.00778826	0	0.0310385	0.0471765	1.51993	0.140987	0.0562533	0.237126	0.0362936	0.0970149	0.113535	0.0799199	0	0.222603	0.203016	0	0.154509	0.116026	0.108778	-0.00249053	0.968102	0.0228976	0.14948	0.0653848	0.138036	0	0.0751597	0.066994	0	0.164683	0	0.104529	0.02607	0.0590565	0.0729523		0.725617	0.0161032
887.62	C47H89O11PN2	LysylPG(35:2)						0.107867	0	0	0.0359555	0.0622768	1.73205	0	0	0.231596	0	0	0.0463191	0.103573	0.125315	0.0790714	0	0.0769104	0	0.0562594	0.0548767	-0.0099403	0.854321	0.123352	0	0.00487946	0	0	0.0256462	0.0546599	0.00166115	0	0.0311158	0	0.00716926	0.00798924	0.0132591		0.502607	0.017657
889.63	C47H91O11PN2	LysylPG(35:1)						0.285766	0.297512	0	0.194426	0.16848	0.866552	0.104798	0.185713	0	0.261974	0.104575	0.131412	0.0983523	0.0146646	0	0.137615	0.00370653	0	0.0311972	0.059792	0.100215	0.0874139	0.107102	0.164329	0.123938	0.0757643	0.13546	0.121319	0.0329167	0.135384	0.184931	0.159822	0.0923117	0.123833	0.139256	0.0352342		0.429627	-0.0179376
891.65	C47H93O11PN2	LysylPG(35:0)						0	0	0	0	0	#DIV/0!	0.0565455	0	0	0	0	0.0113091	0.0252879	0	0.108293	0	0	0.0609902	0.0338567	0.0492846	-0.0225476	0.389328	0	0.0534563	0.0556259	0	0	0.0218164	0.0298832	0	0	0.0275799	0	0.0312841	0.0117728	0.0161737		0.527222	0.0100436
897.6	C48H87O11PN2	LysylPG(36:4)						0.0152945	0	0	0.00509817	0.00883029	1.73205	0.102536	0.0423826	0.143797	0.0263954	0.0100795	0.065038	0.0562049	0.0366614	0	0	0.16494	0	0.0403204	0.0714506	0.0247176	0.560058	0	0.00692953	0.121011	0	0	0.025588	0.0534272	0.0382065	0.225427	0	0.0699125	0.00847276	0.0684037	0.0919798		0.394381	-0.0428156
899.62	C48H89O11PN2	LysylPG(36:3)						0.095792	0.022586	0	0.0394593	0.0500755	1.26904	0	0.0408414	0.0781203	0	0.00314984	0.0244223	0.0346355	0.0133314	0.0352383	0	0	0.252906	0.0602952	0.108632	-0.0358729	0.501695	0	0.0702852	0.148336	0	0.0178034	0.0472848	0.0634057	0	0.0782919	0	0	0	0.0156584	0.0350132		0.357479	0.0316265
901.63	C48H91O11PN2	LysylPG(36:2)						0	0.0116824	0.103049	0.0382437	0.0564259	1.47543	0	0.00462356	0.0497758	0.0613692	0	0.0231537	0.0299363	0	0	0.00204378	0.0444783	0	0.00930442	0.0196827	0.0138493	0.41255	0	0	0	0	0	0	0	0.0199338	0	0	0.0162903	0	0.00724483	0.0100037		0.144022	-0.00724483
903.65	C48H93O11PN2	LysylPG(36:1)						0.109477	0.0848921	0	0.0647895	0.0574401	0.886564	0	0.148724	0.0877989	0	0	0.0473047	0.0682623	0.0726562	0	0.0149878	0.195519	0.0788807	0.0724088	0.0770363	-0.0251041	0.600368	0.0517043	0	0	0	0	0.0103409	0.0231229	0.102991	0.0249724	0	0.0923117	0	0.0440551	0.05012		0.209163	-0.0337142
905.66	C48H95O11PN2	LysylPG(36:0)						0	0	0	0	0	#DIV/0!	0	0	0	0	0	0	0	0	0	0	0	0	0	0	0	#DIV/0!	0	0	0.0829509	0.271921	0.0588285	0.0827401	0.111863	0	0.018898	0	0	0	0.00377961	0.00845146		0.15416	0.0789605
915.65	C49H93O11PN2	LysylPG(37:2)						0	0	0.0435094	0.0145031	0.0251202	1.73205	0	0.110965	0.0559977	0.0712675	0.075596	0.0627653	0.040452	0.0559919	0.00515683	0.0143065	0	0	0.0150911	0.0235991	0.0476743	0.052376	0	0	0.295695	0.0404768	0.0835983	0.0839541	0.12331	0	0	0	0	0.117315	0.023463	0.052465		0.34235	0.0604911
917.66	C49H95O11PN2	LysylPG(37:1)						0.0539333	0.0498449	0	0.0345927	0.0300278	0.868039	0	0.0446944	0.112687	0	0	0.0314762	0.0493511	0.0746559	0.0137515	0.088564	0	0.137431	0.0628806	0.0563998	-0.0314043	0.376176	0.0716474	0	0.200058	0	0	0.0543411	0.0871662	0.0606321	0	0.0537455	0	0	0.0228755	0.0314181		0.469417	0.0314656
919.68	C49H97O11PN2	LysylPG(37:0)						0	0	0	0	0	#DIV/0!	0	0	0	0	0	0	0	0.0806551	0	0	0	0	0.016131	0.03607	-0.016131	0.346594	0.00295453	0	0.0156143	0.0601963	0.0565063	0.0270543	0.0291951	0	0	0.0749608	0	0	0.0149922	0.0335235		0.56085	0.0120621
929.66	C50H95O11PN2	LysylPG(38:2)						0	0	0	0	0	#DIV/0!	0	0.0177236	0.165228	0	0	0.0365903	0.072319	0	0	0	0	0	0	0	0.351628	0.290678	0.0970134	0	0	0	0.0775382	0.126337	0.0465123	0.116763	0	0	0	0.032655	0.0511498		0.482556		0.0751873
931.68	C50H97O11PN2	LysylPG(38:1)						0.0531283	0.00467296	0.0206097	0.026137	0.024696	0.944868	0.101782	0	0.01037	0	0.0774859	0.0379276	0.0481629	0.0639908	0.0464115	0	0	0.161014	0.0542833	0.0660323	0.746123	0.6664	0	0.0731919	0	0	0.147918	0.291568	0	0.0809916	0.0424306	0.085524	0.0508366	0.0519566	0.0345011		0.485725		0.257067
933.7	C50H99O11PN2	LysylPG(38:0)						0	0.0591908	0	0.0197303	0.0341738	1.73205	0	0	0	0.0442123	0.0346482	0.0157721	0.0218599	0	0	0.0333818	0	0	0.00667636	0.0149288	0.593687	0.464365	0.0960234	0.0419634	0	0.000774059	0.120625	0.196128	0.0232561	0.0067493	0	0	0.00651751	0.00730459	0.00951438		0.232937		0.186613
		Total LysylPE						1.46344	1.76794	0.754163	1.32851	0.520181	0.391551	1.34428	2.09524	2.18599	1.33759	1.05834	1.60429	0.504034	1.22449	1.62526	1.22695	1.33528	2.12327	1.50705	0.381283	0.934098	0.739692	2.21745	3.25948	1.32432	1.13013	1.73421	1.01019	1.31148	2.40545	1.89241	1.46681	1.32631	1.68049	0.468441		0.916748		0.541753
		Total Polar Lipids Detected (pos scan PG)						100	100	100	100	0	0	100	100	100	100	100	100	0	100	100	100	100	100	100	0	#DIV/0!	#DIV/0!	100	100	100	100	#DIV/0!	#DIV/0!	100	100	100	100	100	100	0		#DIV/0!		#DIV/0!
		Total Polar Lipids Detected (neg scan PG)						104.354	102.921	101.798	103.024	1.28138	0.0124377	99.9796	100.61	101.255	99.7552	101.358	100.592	0.72489	100.937	103.689	101.422	104.225	105.315	103.118	1.87151	0.00672529	0.0226848	101.412	107.213	100.998	100.348	81.9986	45.9085	101.772	102.135	100.551	100.86	100.418	101.147	0.76427		0.378342		45.1442

## Sheet: 6 nmol per sample sent ave
nmol per sample sent											nmol per sample sent		Coefficient of variation (st. dev./average) for identical samples, made by pooling samples, and run several times. Highlight is less than 0.3. Suggestion is not to include non-highlighted lipids in further statistical analyses. A stricter cutoff could be used.						nmol per sample sent							nmol per sample sent							nmol per sample sent							nmol per sample sent
											QC			PA14 - 1	PA14 - 2	PA14 - 3	PA14 - 4	PA14 - 5	PA14 - 5		PA14 D04030 - 1	PA14 D04030 - 2	PA14 D04030 - 3	PA14 D04030 - 4	PA14 D04030 - 5	PA14 D04030 - 5		DamrZ DptsP - 1	DamrZ DptsP - 2	DamrZ DptsP - 3	DamrZ DptsP - 4	DamrZ DptsP - 5	DamrZ DptsP - 5		DamrZ DptsP D04030 - 1	DamrZ DptsP D04030 - 2	DamrZ DptsP D04030 - 3	DamrZ DptsP D04030 - 4	DamrZ DptsP D04030 - 5	DamrZ DptsP D04030 - 5
Mass	Compound Formula	Compound Name	QC01	QC02	QC03	QC04	QC05	QC06	QC07	QC08	ave	stdev	CoV	sample01	sample02	sample03	sample04	sample05	ave	stdev	sample06	sample07	sample08	sample09	sample10	ave	stdev	sample11	sample12	sample13	sample14	sample15	ave	stdev	sample16	sample17	sample18	sample19	sample20	ave	stdev
424.25	C19H38O7PN	LPE(14:1)						0.105841	0.105841	0.332645	0.181443	0.130945	0.721688	0.241923	0.151202	0.423366	0.0151202	0.0151202	0.169346	0.171533	0	0	0	0.0604809	0.151202	0.0423366	0.0662535	0	0	0.0151202	0.423366	0.423366	0.17237	0.22921	0.151202	0.151202	0.241923	0.378005	0.0151202	0.187491	0.133795
426.26	C19H40O7PN	LPE(14:0)						0	0	0	0	0	#DIV/0!	0	0	0	0	0	0	0	0	0	0	0	0	0	0	0	0	0	0	0	0	0	0	0	0	0	0	0	0
438.26	C20H40O7PN	LPE(15:1)						0.756011	0.483847	1.02817	0.756011	0.272164	0.36	0.574568	0.393126	0.438486	0.756011	0.846732	0.601784	0.196679	0.302404	0.438486	0.166322	0.393126	0.347765	0.329621	0.104428	0.211683	0.347765	0.347765	0.71065	0.529207	0.429414	0.193515	0.347765	0.302404	0.937453	0.801371	0.892093	0.656217	0.306646
440.28	C20H42O7PN	LPE(15:0)						0.105841	0.105841	0.0604809	0.0907213	0.026189	0.288675	0	0.151202	0.105841	0.151202	0.196563	0.120962	0.0748412	0	0.0604809	0.0151202	0	0.105841	0.0362885	0.0461105	0	0.0151202	0.241923	0.0604809	0.0604809	0.0756011	0.0968166	0.0151202	0.196563	0.0604809	0.105841	0.105841	0.0967694	0.0672807
452.28	C21H42O7PN	LPE(16:1)						0.72577	0.226803	0.544328	0.498967	0.252557	0.50616	0.272164	0.861852	0.181443	0.317524	0.272164	0.381029	0.273295	0.408246	0.453606	0.408246	0.544328	0.362885	0.435462	0.0687928	0.589688	0.68041	0.68041	0.589688	0.498967	0.607833	0.0759029	0.408246	0.408246	0.816492	0.72577	0.771131	0.625977	0.201332
454.29	C21H44O7PN	LPE(16:0)						0.71065	0.937453	1.07354	0.907213	0.183323	0.202073	0.665289	1.07354	0.438486	0.71065	0.71065	0.719722	0.227709	0.937453	0.937453	0.982814	1.02817	1.30034	1.03725	0.151806	0.892093	0.937453	1.1189	0.71065	0.619929	0.855804	0.196155	0.892093	1.07354	1.02817	1.20962	1.48178	1.13704	0.223605
466.29	C22H44O7PN	LPE(17:1)						0	0.105841	0.650169	0.252004	0.348859	1.38434	0.196563	0.0604809	0.105841	0.287284	0.105841	0.151202	0.0907213	0.105841	0.0604809	0.332645	0.0151202	0.105841	0.123986	0.122558	0.0604809	0.196563	0.151202	0.151202	0.105841	0.133058	0.0517191	0.105841	0.0604809	0.287284	0.241923	0.378005	0.214707	0.130683
468.31	C22H46O7PN	LPE(17:0)						2.71051e-17	0.226803	0.181443	0.136082	0.120013	0.881917	2.71051e-17	0.317524	0.0453606	0.0907213	2.71051e-17	0.0907213	0.132248	0.226803	0.0907213	0.0453606	0.0907213	0.136082	0.117938	0.0687928	0	0.181443	0.0453606	0.136082	0.181443	0.108866	0.0824017	0.0907213	2.71051e-17	0.136082	0.181443	0	0.0816492	0.0811436
470.29	C21H44O8PN	LPE(16:0-O)						0.166322	0.0756011	0.0756011	0.105841	0.052378	0.494872	0	0	0.0756011	0.0302404	0.0756011	0.0362885	0.0379514	0.120962	0.0302404	0.0302404	0	0.120962	0.0604809	0.0565747	0.0756011	0.120962	0	0.120962	0	0.0635049	0.0608577	0	0	0.0756011	0.0302404	0.120962	0.0453606	0.052378
478.29	C23H44O7PN	LPE(18:2)						0	0.0453606	0.0453606	0.0302404	0.026189	0.866025	0.0453606	0.0907213	0	0.0907213	0.136082	0.072577	0.0517191	0.0453606	0	0.0907213	0	0.0453606	0.0362885	0.0379514	0	0.181443	0	0	0.181443	0.072577	0.0993802	0.0453606	0	0	0.0453606	0.226803	0.0635049	0.0940618
480.31	C23H46O7PN	LPE(18:1)						1.4213	1.60274	1.96563	1.66322	0.277158	0.166639	1.10378	2.19243	0.967694	1.37594	1.82955	1.49388	0.510786	2.23779	1.78419	2.50996	1.92027	2.01099	2.09264	0.285808	1.28522	1.23986	1.46666	1.05841	1.1945	1.24893	0.148379	1.10378	1.60274	1.60274	2.41923	2.23779	1.79326	0.533253
482.32	C23H48O7PN	LPE(18:0)						0	0	0	0	0	#DIV/0!	0	0	0	0	0	0	0	0	0	0	0	0	0	0	0	0	0	0	0	0	0	0	0	0	0	0	0	0
494.32	C24H48O7PN	LPE(19:1)						0	0.226803	0.635049	0.287284	0.321816	1.1202	0.0453606	0.0907213	0	0.136082	0.136082	0.0816492	0.059143	0	0.226803	0	0	0.0907213	0.0635049	0.0993802	0.0453606	0	0	0.0453606	0	0.0181443	0.024845	0	0	0.136082	0	0.136082	0.0544328	0.0745351
496.34	C24H50O7PN	LPE(19:0)						0.151202	0.0151202	0	0.0554408	0.0832756	1.50206	0.0151202	0.0604809	0.0151202	0.0604809	0.0604809	0.0423366	0.024845	0.0151202	0.0604809	0.0604809	0	0.105841	0.0483847	0.0419569	0.105841	0.0151202	0.0151202	0.0151202	0.105841	0.0514087	0.0496901	0.196563	0.105841	0.0604809	0.287284	0.0151202	0.133058	0.109243
508.34	C25H50O7PN	LPE(20:1)						0.120962	0	0.120962	0.0806411	0.0698373	0.866025	0.0302404	0	0.0302404	0.166322	0.0756011	0.0604809	0.0650345	0	0.0302404	0.0302404	0.0302404	0	0.0181443	0.0165634	0	0	0.166322	0	0.0756011	0.0483847	0.0736092	0	0	0	0	0.120962	0.0241923	0.0540957
510.35	C25H52O7PN	LPE(20:0)						0	0	0.846732	0.282244	0.488861	1.73205	0	0	0	0	0	0	0	0	0	0.0756011	0.166322	0.0302404	0.0544328	0.0697827	0.211683	0	0.0302404	0	0	0.0483847	0.0922209	0.0302404	0	0.0756011	0.0302404	0	0.0272164	0.0309872
522.35	C26H52O7PN	LPE(21:1)						0	0.136082	1.35525e-17	0.0453606	0.0785669	1.73205	1.35525e-17	0.136082	1.35525e-17	0.0907213	0.136082	0.072577	0.0687928	0.0453606	1.35525e-17	0.0453606	1.35525e-17	0.0907213	0.0362885	0.0379514	0.0453606	1.35525e-17	0.0453606	0	0.181443	0.0544328	0.0745351	1.35525e-17	0	0.0453606	0	0.0453606	0.0181443	0.024845
524.37	C26H54O7PN	LPE(21:0)						0	0.105841	0	0.0352805	0.0611076	1.73205	0	0	0	0	0.0604809	0.0120962	0.0270479	0.0151202	0	0.0151202	0	0	0.00604809	0.00828168	0	0	0	0	0	0	0	0	0	0	0.0151202	0.0151202	0.00604809	0.00828168
536.37	C27H54O7PN	LPE(22:1)						0	0.0756011	0.166322	0.0806411	0.0832756	1.03267	0.0302404	0.0756011	0	0	0	0.0211683	0.0331267	0.0302404	0	0	0	0.0756011	0.0211683	0.0331267	0.120962	0	0	0.0756011	0.166322	0.072577	0.0736092	0.120962	0.120962	0.166322	0	0.166322	0.114914	0.0681249
538.39	C27H56O7PN	LPE(22:0)						0.0604809	0	0	0.0201603	0.0349186	1.73205	0.0151202	0.105841	0.0151202	0.0151202	0.105841	0.0514087	0.0496901	0.0151202	0.0604809	0.0604809	0.0604809	0	0.0393126	0.0294747	0.0151202	0.0151202	0.0151202	0.151202	0	0.0393126	0.0628899	0.0151202	0.0604809	0.0604809	0.0604809	0.0604809	0.0514087	0.0202859
		Total LysoPE						4.32438	4.47558	7.72643	5.5088	1.92201	0.348899	3.23573	5.7608	2.8426	4.29414	4.76287	4.17923	1.17601	4.50582	4.23366	4.86871	4.30926	5.08039	4.59957	0.364206	3.65909	3.93126	4.3395	4.24878	4.32438	4.1006	0.29695	3.52301	4.08246	5.73056	6.53193	6.78898	5.33139	1.46247
538.35	C26H52O8PN	PE(21:0)						0.106203	0	0	0.0354011	0.0613165	1.73205	0	0.488535	0.0424813	0	0.169925	0.140188	0.20681	0.0424813	0.0424813	0.106203	0.106203	0	0.0594738	0.0460486	0.0424813	0.0424813	0.0424813	0.297369	0	0.0849626	0.120155	0	0.169925	0.106203	0.169925	0.169925	0.123196	0.0741904
552.37	C27H54O8PN	PE(22:0)						0.254888	0	0.063722	0.106203	0.132648	1.249	0.063722	0.573498	0	0	0.191166	0.165677	0.240967	0	0	0	0	0.063722	0.0127444	0.0284973	0.063722	0.191166	0.063722	0.127444	0.127444	0.1147	0.0533136	0	0.254888	0.063722	0.31861	0.063722	0.140188	0.138146
566.38	C28H56O8PN	PE(23:0)						0	0.063722	0.063722	0.0424813	0.0367899	0.866025	0	0.063722	0	0	0	0.0127444	0.0284973	0.063722	0.063722	0.063722	0	0.127444	0.063722	0.0450582	0	0	0	0.127444	0.063722	0.0382332	0.0569947	0	0.127444	0	0.254888	0.127444	0.101955	0.106627
606.41	C31H60O8PN	PE(26:1)						0.106203	0	0	0.0354011	0.0613165	1.73205	0.106203	0.169925	0	0	0.0424813	0.063722	0.0735798	0.0424813	0.0424813	0.106203	0.233647	0.0424813	0.0934589	0.0830833	0.0424813	0.169925	0.169925	0.106203	0.169925	0.131692	0.0569947	0.0424813	0	0.169925	0.0424813	0.0424813	0.0594738	0.0644261
608.43	C31H62O8PN	PE(26:0)						0	0.106203	0.169925	0.0920428	0.0858431	0.932643	0.169925	0.233647	0.0424813	0.169925	0.233647	0.169925	0.0780432	0.169925	0.424813	0.169925	0.169925	0.488535	0.284625	0.158666	0.233647	0.488535	0.106203	0.233647	0.297369	0.27188	0.139608	0.297369	0.106203	0.169925	0.106203	0.297369	0.195414	0.0966391
634.44	C33H64O8PN	PE(28:1)						0.297369	0.424813	0.297369	0.33985	0.0735798	0.216506	1.63553	3.92952	0.934589	1.12575	2.46392	2.01786	1.22157	1.89042	3.48347	0.934589	2.14531	1.38064	1.96688	0.967861	2.20903	2.84625	1.2532	2.14531	3.22858	2.33647	0.755314	1.95414	1.12575	1.76297	3.10114	1.57181	1.90316	0.736809
636.46	C33H66O8PN	PE(28:0)						0.63722	0.573498	0.509776	0.573498	0.063722	0.111111	2.54888	6.11731	1.84794	1.40188	3.95076	3.17335	1.90762	2.54888	4.46054	1.147	3.1861	2.35771	2.74004	1.21239	3.56843	2.54888	1.08327	1.65677	3.12238	2.39595	1.02412	1.65677	1.21072	1.84794	3.1861	1.52933	1.88617	0.762803
650.47	C34H68O8PN	PE(29:0)						0.148685	0.148685	0.148685	0.148685	0	0	0.212407	0.33985	0.212407	0.148685	0.212407	0.225151	0.0698039	0.276129	0.276129	0.148685	0.148685	0.276129	0.225151	0.0698039	0.276129	0.212407	0.148685	0.212407	0.403572	0.25064	0.0966391	0.212407	0.148685	0.33985	0.33985	0.276129	0.263384	0.0830833
662.47	C35H68O8PN	PE(30:1)						4.6517	4.6517	4.84287	4.71543	0.11037	0.0234061	2.48516	3.63215	2.99493	2.86749	3.37726	3.0714	0.446963	5.2252	5.03404	4.39682	3.88704	3.82332	4.47328	0.642613	2.93121	6.05359	5.41637	5.2252	7.45547	5.41637	1.64138	6.43592	7.51919	7.64664	8.34758	8.15641	7.62115	0.746663
664.49	C35H70O8PN	PE(30:0)						2.25151	2.63384	2.18779	2.35771	0.241247	0.102323	1.42312	2.12407	2.06034	1.99662	2.12407	1.94564	0.296838	3.27106	3.01617	3.71711	3.01617	2.82501	3.16911	0.344924	1.86918	1.9329	2.06034	2.31523	3.0799	2.25151	0.493588	3.0799	3.58967	3.27106	4.5455	4.09945	3.71711	0.602838
674.51	C37H72O7PN	PE(31:2)						0.191166	0.254888	0.063722	0.169925	0.0973369	0.572822	0.063722	0.127444	0.191166	0.063722	0.191166	0.127444	0.063722	0.382332	0.191166	0.254888	0.191166	0.31861	0.267632	0.0830833	0.063722	0.063722	0.127444	0	0.127444	0.0764664	0.0533136	0.191166	0.31861	0.254888	0.382332	0.31861	0.293121	0.0726542
676.53	C37H74O7PN	PE(31:1)						0.998311	0.870867	1.12575	0.998311	0.127444	0.12766	0.615979	0.807145	0.615979	0.743423	0.934589	0.743423	0.135175	1.12575	0.934589	1.12575	0.679701	0.807145	0.934589	0.196404	0.679701	0.934589	1.12575	1.06203	1.31692	1.0238	0.236717	1.50809	1.89042	1.57181	1.89042	1.8267	1.73749	0.183581
678.54	C37H76O7PN	PE(31:0)						0.573498	0.573498	0.573498	0.573498	0	0	0.31861	0.31861	0.446054	0.382332	0.509776	0.395076	0.0830833	0.892108	0.63722	0.700942	0.446054	0.828386	0.700942	0.17451	0.382332	0.573498	0.446054	0.382332	0.573498	0.471543	0.0966391	0.700942	0.892108	0.828386	0.95583	0.764664	0.828386	0.100753
688.49	C37H70O8PN	PE(32:2)						12.3833	12.8294	13.0842	12.7656	0.354789	0.0277925	6.39344	6.20227	6.71205	7.66788	7.60415	6.91596	0.68245	10.5991	8.17765	10.7265	7.98649	8.62371	9.22269	1.33558	6.39344	13.7852	13.9764	13.7215	18.3732	13.2499	4.30974	17.5448	22.6425	21.6867	22.069	22.77	21.3426	2.16776
689.56	C38H77O6PN2	PE-Cer(18:0)						0	0	0	0	0	#DIV/0!	0.0424813	0	0	0	0.0424813	0.0169925	0.023268	0.106203	0	0.297369	0	0	0.0807145	0.129551	0	0.106203	0.0424813	0	0	0.0297369	0.0465359	0	0	0	0	0.361091	0.0722182	0.161485
690.51	C37H72O8PN	PE(32:1)						81.1605	86.5769	84.2829	84.0068	2.71872	0.0323631	61.4067	62.8086	70.5827	71.9846	73.259	68.0083	5.49149	76.4451	61.343	75.107	57.3923	60.3235	66.1222	8.9438	62.9361	86.1946	85.7485	82.881	108.943	85.3407	16.3248	94.6696	117.546	112.448	116.909	123.472	113.009	10.9762
692.52	C37H74O8PN	PE(32:0)						11.385	12.4683	11.6399	11.831	0.566373	0.0478718	10.0468	9.72822	10.6203	11.6399	11.7673	10.7605	0.919453	17.8209	13.679	17.6935	12.978	13.8701	15.2083	2.35081	9.91939	6.92445	6.54212	6.73329	9.02728	7.82931	1.53952	12.4045	15.0171	14.6348	16.1641	14.6985	14.5838	1.36475
702.54	C39H76O7PN	PE(33:2)						4.46054	4.6517	4.58798	4.56674	0.0973369	0.0213143	3.37726	3.50471	3.82332	4.14193	4.26937	3.82332	0.387606	5.03404	3.95076	5.28892	3.69587	3.88704	4.37133	0.732941	3.69587	3.44099	3.37726	3.05865	4.52426	3.61941	0.554418	5.86242	7.00942	7.2643	6.81825	7.45547	6.88197	0.619448
704.56	C39H78O7PN	PE(33:1)						19.0316	19.9875	20.0512	19.6901	0.571133	0.0290061	17.6935	18.9042	21.2619	20.3698	21.5168	19.9492	1.6231	20.8796	16.3553	20.8158	15.3358	17.0562	18.0885	2.59208	18.0121	14.6348	16.0367	14.9534	19.9875	16.7249	2.25174	21.6442	26.9332	26.2959	26.1685	27.4429	25.6969	2.32284
706.57	C39H80O7PN	PE(33:0)						0.913348	0.722182	1.04079	0.892108	0.160363	0.179758	0.65846	0.65846	0.785904	0.594738	1.29568	0.798649	0.286395	1.9329	1.10451	1.48685	1.10451	1.61429	1.44861	0.353643	0.467294	0.531016	0.403572	0.276129	0.65846	0.467294	0.142487	0.849626	0.913348	1.48685	1.04079	1.23196	1.10451	0.25884
708.52	C37H74O9PN	PE(32:0-O)						0.191166	0.191166	0.191166	0.191166	3.39935e-17	1.77822e-16	0.127444	0.127444	0.191166	0.191166	0.191166	0.165677	0.034902	0.254888	0.31861	0.382332	0.254888	0.382332	0.31861	0.063722	0.254888	0.127444	0.191166	0.127444	0.254888	0.191166	0.063722	0.31861	0.191166	0.191166	0.31861	0.31861	0.267632	0.0698039
714.51	C39H72O8PN	PE(34:3)						3.3985	3.65339	3.46223	3.50471	0.132648	0.0378485	2.82501	3.01617	3.0799	3.58967	3.65339	3.23283	0.367715	3.84456	3.01617	3.71711	2.95245	3.65339	3.43674	0.419308	2.88873	3.0799	3.20734	2.88873	3.65339	3.14362	0.315408	3.84456	4.41806	4.48178	4.41806	5.18272	4.46903	0.475573
716.52	C39H74O8PN	PE(34:2)						473.9	490.659	503.276	489.279	14.7365	0.0301188	432.226	426.937	472.116	490.404	522.52	468.841	40.1676	486.708	378.317	476.067	350.343	397.561	417.799	60.5439	435.603	439.299	432.481	418.08	558.587	456.81	57.4604	526.28	648.69	622.691	640.597	679.913	623.634	58.2272
718.54	C39H76O8PN	PE(34:1)						925.37	954.555	983.103	954.343	28.8666	0.0302477	1059	1042.56	1141.2	1212.63	1270.36	1145.15	97.718	1118.7	872.29	1102.33	807.357	931.997	966.535	138.751	1071.36	719.485	719.102	685.457	912.753	821.631	165.949	816.533	997.95	956.913	1002.54	1065.69	967.924	93.1363
720.55	C39H78O8PN	PE(34:0)						5.41637	5.73498	4.90659	5.35265	0.417853	0.0780647	5.60753	6.62708	7.8378	6.24475	6.56336	6.57611	0.812799	7.00942	7.07314	8.02897	6.24475	6.69081	7.00942	0.657603	8.4113	1.84794	1.33816	1.33816	2.93121	3.17335	2.99947	2.99493	1.65677	2.35771	3.88704	4.46054	3.0714	1.13041
730.54	C40H76O8PN	PE(35:2)						24.979	26.6358	26.6995	26.1048	0.975453	0.0373668	26.126	25.2339	26.9544	29.4395	31.0326	27.7573	2.40992	41.9928	33.1991	41.2281	30.013	33.1991	35.9264	5.35613	26.5721	12.6807	12.1072	11.5337	15.2296	15.6246	6.28048	24.3418	28.6112	27.7191	28.1014	29.9493	27.7445	2.08079
732.55	C40H78O8PN	PE(35:1)						18.8192	19.2016	19.9025	19.3078	0.54939	0.0284544	22.7063	22.8337	24.7454	25.3826	27.804	24.6944	2.09528	33.6664	26.2747	33.1567	24.9365	27.2942	29.0657	4.05834	24.4905	7.98649	7.98649	7.85904	10.854	11.8353	7.18599	13.7852	15.5057	15.7606	17.2899	17.1624	15.9008	1.42942
734.57	C40H80O8PN	PE(35:0)						0.722182	1.04079	1.3594	1.04079	0.31861	0.306122	0.722182	0.785904	0.531016	0.722182	0.849626	0.722182	0.119213	1.48685	1.42312	1.3594	0.97707	1.29568	1.30842	0.198461	0.403572	0.403572	0.403572	0.403572	0.403572	0.403572	6.20634e-17	0.849626	1.04079	1.10451	1.04079	1.10451	1.02805	0.104706
744.55	C41H78O8PN	PE(36:2)						140.847	146.263	149.386	145.498	4.32042	0.0296939	142.312	148.876	159.9	168.884	177.423	159.479	14.2982	171.433	134.411	171.752	123.833	141.675	148.621	21.9092	149.131	107.01	105.863	103.888	132.754	119.729	20.2427	139.827	168.757	162.066	171.497	178.252	164.08	14.7477
746.57	C41H80O8PN	PE(36:1)						6.90321	8.43254	7.98649	7.77408	0.786478	0.101167	11.1089	9.89815	12.447	12.5745	13.0205	11.8098	1.28475	13.4666	10.4716	12.8931	8.68743	10.3442	11.1726	1.97332	10.854	3.65339	3.27106	3.65339	4.5455	5.19546	3.19767	4.86411	5.56505	5.56505	5.94738	5.24644	5.43761	0.405524
748.58	C41H82O8PN	PE(36:0)						0.552257	0.361091	0.424813	0.446054	0.0973369	0.218218	0.169925	0.424813	0.488535	0.743423	0.552257	0.475791	0.20844	0.488535	0.424813	0.488535	0.361091	0.552257	0.463046	0.0726542	0.552257	0.297369	0.297369	0.424813	0.361091	0.38658	0.106627	0.361091	0.424813	0.552257	0.424813	0.552257	0.463046	0.085492
758.57	C42H80O8PN	PE(37:2)						2.52764	2.78253	3.10114	2.80377	0.287338	0.102483	2.97369	3.03741	3.22858	3.35602	3.48347	3.21584	0.213254	5.14024	3.99324	4.82163	3.67463	4.05697	4.33734	0.615503	3.16486	1.06203	0.998311	0.998311	1.12575	1.46985	0.949008	2.46392	2.84625	2.65508	2.78253	3.10114	2.76978	0.235857
760.58	C42H82O8PN	PE(37:1)						0.31861	0.254888	0.31861	0.297369	0.0367899	0.123718	0.254888	0.063722	0.127444	0.382332	0.191166	0.20391	0.122572	0.573498	0.63722	0.764664	0.509776	0.764664	0.649964	0.113989	0.191166	0.127444	0.127444	0.191166	0.063722	0.140188	0.0533136	0.191166	0.254888	0.31861	0.446054	0.509776	0.344099	0.132137
762.6	C42H84O8PN	PE(37:0)						0.0424813	0	0.0424813	0.0283209	0.0245266	0.866025	0	0.0424813	0.0424813	0.0424813	0.106203	0.0467294	0.0379964	0.0424813	0.169925	0.0424813	0	0.0424813	0.0594738	0.0644261	0.0424813	0	0	0	0.0424813	0.0169925	0.023268	0.0424813	0	0.0424813	0.0424813	0.0424813	0.033985	0.0189982
772.58	C43H82O8PN	PE(38:2)						0.552257	0.615979	0.552257	0.573498	0.0367899	0.06415	0.743423	0.743423	0.552257	0.870867	0.679701	0.717934	0.115757	1.12575	0.807145	1.18948	0.807145	0.870867	0.960078	0.183581	0.615979	0.169925	0.169925	0.233647	0.169925	0.27188	0.194326	0.169925	0.361091	0.233647	0.361091	0.361091	0.297369	0.0901165
774.6	C43H84O8PN	PE(38:1)						0	0	0	0	0	#DIV/0!	0	0.063722	0	0.063722	0	0.0254888	0.034902	0	0.063722	0	0	0.063722	0.0254888	0.034902	0	0	0	0	0.063722	0.0127444	0.0284973	0	0	0.063722	0.063722	0	0.0254888	0.034902
776.61	C43H86O8PN	PE(38:0)						0	0.063722	0	0.0212407	0.0367899	1.73205	0	0	0	0	0.063722	0.0127444	0.0284973	0	0	0	0	0	0	0	0.063722	0	0	0	0	0.0127444	0.0284973	0	0.063722	0	0	0	0.0127444	0.0284973
786.6	C44H84O8PN	PE(39:2)						0	0.127444	0	0.0424813	0.0735798	1.73205	0.063722	0	0	0.063722	0	0.0254888	0.034902	0	0	0	0	0	0	0	0	0	0	0.063722	0.063722	0.0254888	0.034902	0.063722	0	0.063722	0.063722	0.063722	0.0509776	0.0284973
788.61	C44H86O8PN	PE(39:1)						0.0424813	0.0424813	0	0.0283209	0.0245266	0.866025	0	0	0	0	0	0	0	0	0	0.0424813	0.0424813	0	0.0169925	0.023268	0	0	0.0424813	0	0.106203	0.0297369	0.0465359	0	0.0424813	0	0.0424813	0.0424813	0.0254888	0.023268
790.63	C44H88O8PN	PE(39:0)						0	0	0	0	0	#DIV/0!	0.0212407	0	0.0212407	0	0.0212407	0.0127444	0.011634	0.0849626	0.0212407	0.0212407	0	0	0.0254888	0.034902	0	0.0212407	0	0	0	0.00424813	0.00949911	0	0.0212407	0	0	0.0212407	0.00849626	0.011634
800.61	C45H86O8PN	PE(40:2)						0	0	0.063722	0.0212407	0.0367899	1.73205	0	0	0	0	0	0	0	0	0	0	0	0	0	0	0	0	0.063722	0.063722	0	0.0254888	0.034902	0	0	0.063722	0	0.063722	0.0254888	0.034902
802.63	C45H88O8PN	PE(40:1)						0	0	0	0	0	#DIV/0!	0	0	0	0.0424813	0.106203	0.0297369	0.0465359	0	0.0424813	0	0	0	0.00849626	0.0189982	0	0	0	0	0	0	0	0	0	0	0	0	0	0
814.54	C47H76O8PN	PE(41:2)						0	0	0	0	0	#DIV/0!	0	0	0	0	0	0	0	0	0	0	0	0	0	0	0	0	0	0	0	0	0	0	0	0	0	0	0	0
816.55	C47H78O8PN	PE(41:1)						0	0	0	0	0	#DIV/0!	0	0	0	0	0	0	0	0	0	0	0	0	0	0	0	0	0	0	0	0	0	0	0	0	0	0.063722	0.0127444	0.0284973
818.57	C47H80O8PN	PE(41:0)						0	0	0	0	0	#DIV/0!	0	0.063722	0	0	0	0.0127444	0.0284973	0	0	0	0	0	0	0	0	0	0	0	0	0	0	0	0	0	0	0.063722	0.0127444	0.0284973
828.65	C47H90O8PN	PE(42:2)						0	0	0	0	0	#DIV/0!	0	0	0	0	0	0	0	0	0	0	0	0	0	0	0	0	0	0	0.063722	0.0127444	0.0284973	0	0	0	0	0	0	0
830.66	C47H92O8PN	PE(42:1)						0	0	0	0	0	#DIV/0!	0	0	0	0	0	0	0	0	0	0	0	0	0	0	0	0	0	0	0	0	0	0	0	0	0	0	0	0
842.57	C49H80O8PN	PE(43:2)						0	0	0.063722	0.0212407	0.0367899	1.73205	0	0	0	0	0	0	0	0	0	0	0	0	0	0	0	0	0	0.063722	0	0.0127444	0.0284973	0	0	0	0	0	0	0
844.58	C49H82O8PN	PE(43:1)						0	0	0	0	0	#DIV/0!	0	0	0	0	0	0	0	0	0	0	0	0	0	0	0	0	0	0	0	0	0	0	0.0424813	0	0	0	0.00849626	0.0189982
856.68	C49H94O8PN	PE(44:2)						0	0	0	0	0	#DIV/0!	0	0	0	0	0	0	0	0	0	0	0	0	0	0	0	0	0	0	0	0	0	0	0	0	0	0	0	0
858.69	C49H96O8PN	PE(44:1)						0	0	0	0	0	#DIV/0!	0	0	0	0	0	0	0	0	0	0	0	0	0	0	0	0	0	0	0	0	0	0	0	0	0	0	0	0
860.71	C49H98O8PN	PE(44:0)						0	0	0	0	0	#DIV/0!	0	0	0	0	0	0	0	0	0	0	0	0	0	0	0	0	0	0	0	0	0	0	0	0	0	0	0	0
		Total PE						1744.13	1808.15	1849.57	1800.62	53.1215	0.0295018	1816.25	1812.06	1976.63	2080.93	2192.78	1975.73	166.132	2034.77	1596.17	2002.57	1473.7	1679.16	1757.27	249.822	1848.38	1438.93	1425.82	1372.78	1825.51	1582.28	233.927	1705.99	2083.86	2004.69	2092.67	2208.84	2019.21	189.641
608.43	C31H62O8PN	PC(25:0)						0.0283602	0	0	0.0094534	0.0163738	1.73205	0.0283602	0	0	0.0283602	0.0283602	0.0170161	0.0155335	0	0.113441	0	0.0709005	0.198521	0.0765726	0.0836506	0.155981	0.326142	0	0.0709005	0.0709005	0.124785	0.125396	0.0283602	0	0.0283602	0.0283602	0.0283602	0.0226882	0.0126831
648.46	C34H66O8PN	PC(26:1)						0	0	0	0	0	#DIV/0!	0	0.0425403	0	0	0	0.00850806	0.0190246	0	0	0	0	0	0	0	0	0	0	0	0	0	0	0	0	0	0	0.0425403	0.00850806	0.0190246
650.47	C34H68O8PN	PC(26:0)						0	0.0283602	0.0709005	0.0330869	0.0356858	1.07855	0.0283602	0	0	0	0.0283602	0.0113441	0.0155335	0.0283602	0	0	0.0709005	0.198521	0.0595564	0.0829263	0	0.155981	0.113441	0	0	0.0538844	0.0753016	0	0	0.0283602	0.113441	0.0709005	0.0425403	0.0491213
662.47	C35H68O8PN	PC(27:1)						0	0.0425403	0	0.0141801	0.0245607	1.73205	0	0	0.0425403	0	0.0425403	0.0170161	0.0233003	0	0	0	0	0.0425403	0.00850806	0.0190246	0	0	0	0.0425403	0	0.00850806	0.0190246	0	0	0	0	0	0	0
664.49	C35H70O8PN	PC(27:0)						0	0	0.0283602	0.0094534	0.0163738	1.73205	0.0283602	0	0.0283602	0.0283602	0.0709005	0.0311962	0.0253661	0.0709005	0.0283602	0.0283602	0.0283602	0.0283602	0.0368683	0.0190246	0.0283602	0.0283602	0	0.0283602	0.0283602	0.0226882	0.0126831	0	0.0283602	0.0283602	0.0283602	0	0.0170161	0.0155335
676.49	C36H70O8PN	PC(28:1)						0.0425403	0	0.0425403	0.0283602	0.0245607	0.866025	0.0425403	0.0850806	0.0425403	0.0425403	0.0425403	0.0510484	0.0190246	0.0425403	0.0850806	0.0425403	0.0850806	0.127621	0.0765726	0.0355918	0.0425403	0.0850806	0.0425403	0.127621	0.0425403	0.0680645	0.0380492	0	0	0	0.0850806	0	0.0170161	0.0380492
678.51	C36H72O8PN	PC(28:0)						0	0	0	0	0	#DIV/0!	0.127621	0.510484	0.127621	0.0850806	0.212702	0.212702	0.1728	0.212702	0.212702	0	0.212702	0.425403	0.212702	0.150403	0.255242	0.170161	0.0425403	0.0850806	0.0425403	0.119113	0.0922252	0.0850806	0	0.0425403	0.127621	0	0.0510484	0.0554658
692.52	C37H74O8PN	PC(29:0)						0	0	0.0425403	0.0141801	0.0245607	1.73205	0	0.0425403	0.0425403	0.0425403	0.0425403	0.0340323	0.0190246	0.0425403	0.0425403	0.0425403	0.0425403	0.0425403	0.0425403	0	0.0425403	0	0.0425403	0	0	0.0170161	0.0233003	0.0425403	0	0	0	0	0.00850806	0.0190246
702.51	C38H72O8PN	PC(30:2)						0	0	0	0	0	#DIV/0!	0	0	0	0	0	0	0	0	0	0	0	0	0	0	0	0	0	0.0850806	0	0.0170161	0.0380492	0	0	0	0	0	0	0
704.52	C38H74O8PN	PC(30:1)						0.0850806	0.0425403	0.0425403	0.0567204	0.0245607	0.433013	0.0425403	0.0850806	0.0850806	0.0850806	0.0850806	0.0765726	0.0190246	0.127621	0.0850806	0.127621	0.127621	0.0425403	0.102097	0.0380492	0.0850806	0.0850806	0.0425403	0.0425403	0.0850806	0.0680645	0.0233003	0.0850806	0.0425403	0.127621	0.0850806	0.0425403	0.0765726	0.0355918
706.54	C38H76O8PN	PC(30:0)						0	0.0283602	0.0283602	0.0189068	0.0163738	0.866025	0.113441	0.0709005	0.0283602	0.0283602	0.113441	0.0709005	0.0425403	0.113441	0.0709005	0.0709005	0.113441	0.198521	0.113441	0.052101	0.0709005	0.0709005	0.0709005	0.0283602	0.0709005	0.0623925	0.0190246	0.0283602	0.0283602	0.0709005	0.0709005	0.0709005	0.0538844	0.0233003
716.52	C39H74O8PN	PC(31:2)						0	0.0283602	0	0.0094534	0.0163738	1.73205	0.0283602	0	0	0.0283602	0	0.0113441	0.0155335	0	0	0.0283602	0	0.0283602	0.0113441	0.0155335	0.0283602	0	0.0283602	0	0	0.0113441	0.0155335	0	0	0.0283602	0.0283602	0.0283602	0.0170161	0.0155335
718.54	C39H76O8PN	PC(31:1)						0	0.0141801	0.0567204	0.0236335	0.0295182	1.249	0	0.0141801	0.0567204	0.0141801	0.0141801	0.0198521	0.0215052	0	0.0141801	0.0141801	0	0.0141801	0.00850806	0.00776676	0.0141801	0.0141801	0.0141801	0	0.0141801	0.0113441	0.00634154	0.0141801	0.0141801	0.0141801	0.0141801	0.0141801	0.0141801	0
720.55	C39H78O8PN	PC(31:0)						0.0141801	0	0.0141801	0.0094534	0.00818689	0.866025	0.0141801	0	0.0141801	0.0567204	0.0141801	0.0198521	0.0215052	0.0141801	0.0141801	0.0141801	0.0992607	0.0141801	0.0311962	0.0380492	0	0.0141801	0	0.0141801	0.0141801	0.00850806	0.00776676	0	0.0141801	0	0.0141801	0.0141801	0.00850806	0.00776676
730.54	C40H76O8PN	PC(32:2)						0.113441	0.0283602	0.113441	0.0850806	0.0491213	0.57735	0.0283602	0.0709005	0.0709005	0.0283602	0.0709005	0.0538844	0.0233003	0.0709005	0.113441	0.155981	0.113441	0.113441	0.113441	0.0300805	0.0283602	0.0709005	0.0283602	0.0709005	0.113441	0.0623925	0.0355918	0.113441	0.113441	0.155981	0.113441	0.0709005	0.113441	0.0300805
732.55	C40H78O8PN	PC(32:1)						1.12023	1.03515	1.20531	1.12023	0.0850806	0.0759494	1.54563	1.33293	1.24785	1.46055	1.88595	1.49458	0.246954	2.1412	1.20531	1.92849	1.63071	1.88595	1.75833	0.358451	1.20531	1.03515	0.950067	1.12023	1.37547	1.13724	0.163656	1.46055	1.58817	1.63071	1.46055	1.46055	1.52011	0.0829263
734.57	C40H80O8PN	PC(32:0)						0.269422	0.0992607	0.0992607	0.155981	0.0982427	0.629837	0.397043	0.184341	0.269422	0.311962	0.439583	0.32047	0.101564	0.652285	0.482124	0.609745	0.737366	0.567204	0.609745	0.095123	0.354503	0.184341	0.0141801	0	0.141801	0.138965	0.144401	0.184341	0.184341	0.439583	0.269422	0.269422	0.269422	0.104202
740.56	C42H78O7PN	PC(33:4)						0	0	0	0	0	#DIV/0!	0	0	0	0	0	0	0	0	0	0	0.0425403	0	0.00850806	0.0190246	0	0	0	0	0	0	0	0	0	0	0	0	0	0
742.57	C42H80O7PN	PC(33:3)						0	0	0	0	0	#DIV/0!	0	0	0.0425403	0	0	0.00850806	0.0190246	0	0	0	0	0	0	0	0	0	0	0	0	0	0	0	0	0	0	0	0	0
744.59	C42H82O7PN	PC(33:2)						0.0283602	0.0283602	0.0283602	0.0283602	4.24919e-18	1.49829e-16	0	0.0283602	0.0283602	0.0709005	0.0283602	0.0311962	0.0253661	0.0709005	0.0283602	0.0283602	0.0283602	0.0709005	0.0453763	0.0233003	0.0283602	0.0283602	0	0.0283602	0.0283602	0.0226882	0.0126831	0.0709005	0.0283602	0	0.0283602	0.113441	0.0482124	0.0443908
746.6	C42H84O7PN	PC(33:1)						0.311962	0.269422	0.439583	0.340323	0.0885547	0.260208	0.482124	0.311962	0.439583	0.482124	0.354503	0.414059	0.0772783	0.609745	0.184341	0.737366	0.482124	0.482124	0.49914	0.205342	0.311962	0.311962	0.184341	0.184341	0.354503	0.269422	0.0795856	0.482124	0.397043	0.354503	0.397043	0.439583	0.414059	0.0485034
748.62	C42H86O7PN	PC(33:0)						0.0141801	0.0141801	0.0567204	0.0283602	0.0245607	0.866025	0.0141801	0.0992607	0.0567204	0.0141801	0.0992607	0.0567204	0.0425403	0.141801	0.0141801	0.141801	0.0567204	0.0992607	0.0907527	0.0554658	0.0141801	0.0567204	0.0141801	0	0.0141801	0.0198521	0.0215052	0.0141801	0.0567204	0.0992607	0.0141801	0.0567204	0.0482124	0.0355918
754.54	C42H76O8PN	PC(34:4)						0	0	0	0	0	#DIV/0!	0	0	0	0	0	0	0	0	0	0	0	0	0	0	0	0	0	0.0425403	0	0.00850806	0.0190246	0	0	0	0	0	0	0
756.55	C42H78O8PN	PC(34:3)						0.0567204	0.0141801	0	0.0236335	0.0295182	1.249	0.0141801	0.0141801	0.0141801	0.0141801	0.0567204	0.0226882	0.0190246	0.0567204	0.0141801	0.0992607	0.0141801	0.0141801	0.0397043	0.0380492	0.0141801	0.0141801	0.0141801	0	0.0141801	0.0113441	0.00634154	0.0141801	0.0141801	0.0141801	0.0141801	0.0141801	0.0141801	0
758.57	C42H80O8PN	PC(34:2)						4.52345	2.94946	4.18313	3.88535	0.828172	0.213152	5.11902	4.56599	5.03394	5.92728	5.37426	5.2041	0.498829	7.07587	5.37426	7.6289	5.2041	6.13999	6.28462	1.05479	5.11902	2.60914	3.24724	2.3539	3.63011	3.39188	1.08981	4.39583	5.03394	5.37426	5.2041	4.94886	4.9914	0.370858
760.58	C42H82O8PN	PC(34:1)						23.1278	15.6407	23.5106	20.7597	4.43733	0.213748	33.0396	29.0409	32.5717	33.7628	34.486	32.5802	2.10766	46.6526	34.1457	52.0552	35.2517	45.9294	42.8069	7.78084	33.3374	11.812	13.7689	11.5568	16.1086	17.3167	9.14041	19.2991	21.5538	21.5538	22.5322	21.2985	21.2475	1.1871
762.6	C42H84O8PN	PC(34:0)						0.0425403	0	0.0850806	0.0425403	0.0425403	1	0.212702	0.0850806	0.297782	0.255242	0.297782	0.229718	0.0882135	0.723185	0.510484	0.553024	0.595564	0.212702	0.518992	0.188814	0.680645	0	0	0	0.0850806	0.153145	0.297174	0	0	0	0.127621	0.212702	0.0680645	0.0979352
786.6	C44H84O8PN	PC(36:2)						2.97782	2.2121	2.4248	2.53824	0.395266	0.155725	3.2756	3.82863	3.10544	4.25403	2.89274	3.47129	0.558397	5.82802	3.19052	6.04073	3.44577	5.14738	4.73048	1.3339	4.21149	1.40383	1.57399	1.44637	1.91431	2.11	1.19174	2.46734	2.8502	2.6375	2.8502	3.02036	2.76512	0.214818
788.61	C44H86O8PN	PC(36:1)						0.255242	0.297782	0.0850806	0.212702	0.112551	0.52915	0.425403	0.212702	0.297782	0.297782	0.255242	0.297782	0.0795856	0.510484	0.255242	0.680645	0.510484	0.510484	0.493468	0.152197	0.382863	0.0850806	0.0850806	0	0.0850806	0.127621	0.147364	0.0850806	0.0850806	0.0425403	0.170161	0.127621	0.102097	0.0485034
790.63	C44H88O8PN	PC(36:0)						0.0141801	0	0.0141801	0.0094534	0.00818689	0.866025	0.0567204	0	0	0.0141801	0.0141801	0.0170161	0.0233003	0.0141801	0	0	0.0141801	0.0141801	0.00850806	0.00776676	0.0141801	0.0141801	0.0141801	0.0141801	0.0141801	0.0141801	0	0.0141801	0.0141801	0	0	0.0141801	0.00850806	0.00776676
		Total PC						33.0255	22.7733	32.5717	29.4568	5.79257	0.196646	45.0644	40.626	43.9441	47.3332	46.9503	44.7836	2.70482	65.2001	46.1846	71.0282	48.9781	62.5484	58.7879	10.7256	46.4257	18.5759	20.2917	17.3423	24.248	25.3767	12.0519	28.8849	32.047	32.671	33.777	32.359	31.9478	1.83231
701.56	C39H77N2O6P	SM(34:1)						0	0	0	0	0	#DIV/0!	0	0	0	0	0.034861	0.00697219	0.0155903	0	0	0	0	0	0	0	0	0	0	0	0	0	0	0	0	0	0	0.034861	0.00697219	0.0155903
703.57	C39H79N2O6P	SM(34:0)						0.0522914	0	0	0.0174305	0.0301905	1.73205	0	0	0	0	0.104583	0.0209166	0.0467709	0	0	0	0	0.104583	0.0209166	0.0467709	0	0	0	0	0	0	0	0	0.0522914	0	0.0522914	0.0522914	0.0313749	0.0286412
729.59	C41H81N2O6P	SM36:2)						0	0	0	0	0	#DIV/0!	0	0	0	0	0	0	0	0	0	0	0	0	0	0	0	0	0.0522914	0	0	0.0104583	0.0233854	0	0	0	0	0	0	0
731.6	C41H83N2O6P	SM(36:1)						0	0.104583	0	0.034861	0.0603809	1.73205	0	0.0522914	0	0	0	0.0104583	0.0233854	0.0522914	0	0.0522914	0.0522914	0.0522914	0.0418331	0.0233854	0	0	0.0522914	0	0	0.0104583	0.0233854	0.104583	0	0	0	0.0522914	0.0313749	0.0467709
759.64	C43H87N2O6P	SM(38:1)						0.034861	0	0.034861	0.0232406	0.020127	0.866025	0	0.034861	0.296318	0	0	0.0662358	0.129503	0.244027	0	0.296318	0	0.244027	0.156874	0.144788	0.191735	0	0	0.296318	0	0.0976107	0.138679	0.139444	0	0	0	0	0.0278888	0.0623612
761.65	C43H89N2O6P	SM(38:0)						0	1.08069	0.453192	0.511294	0.542683	1.06139	0	0.662358	0	0.296318	0.34861	0.261457	0.2767	0	0	0	0.662358	0	0.132472	0.296216	0.0871524	0	0	0.191735	0	0.0557775	0.0848562	0	0.923815	0.296318	0	0.034861	0.250999	0.396059
773.65	C44H89N2O6P	SM(39:1)						0.104583	0.104583	0.104583	0.104583	0	0	0.261457	0.156874	0.209166	0.104583	0.156874	0.177791	0.0596214	0.313749	0.156874	0.313749	0.156874	0.156874	0.219624	0.0859236	0.156874	0.0522914	0.104583	0.0522914	0.0522914	0.0836663	0.0467709	0.0522914	0.104583	0.104583	0.156874	0.104583	0.104583	0.0369756
775.67	C44H91N2O6P	SM(39:0)						0.104583	0.156874	0.156874	0.139444	0.0301905	0.216506	0.209166	0.156874	0.261457	0.36604	0.261457	0.250999	0.0775607	0.470623	0.209166	0.470623	0.261457	0.418331	0.36604	0.122634	0.261457	0.104583	0.0522914	0.0522914	0.0522914	0.104583	0.0905714	0.104583	0.0522914	0.156874	0.156874	0.156874	0.125499	0.0467709
785.65	C45H89N2O6P	SM(40:2)						0.0697219	0.0174305	0.0174305	0.034861	0.0301905	0.866025	0.0174305	0.0174305	0.0174305	0.0174305	0.0697219	0.0278888	0.0233854	0.0697219	0.0697219	0	0.0174305	0.0174305	0.034861	0.0326094	0.0174305	0	0.0174305	0.0174305	0	0.0104583	0.00954707	0.0174305	0	0.0174305	0.0697219	0.0174305	0.0244027	0.0264346
787.67	C45H91N2O6P	SM(40:1)						0	0	0.0522914	0.0174305	0.0301905	1.73205	0.104583	0	0.0522914	0	0.104583	0.0522914	0.0522914	0.0522914	0.156874	0.156874	0	0	0.073208	0.0793039	0	0	0.104583	0	0	0.0209166	0.0467709	0	0	0	0	0	0	0
801.68	C46H93N2O6P	SM(41:1)						0.0522914	0.0522914	0.0522914	0.0522914	0	0	0	0	0	0.0522914	0	0.0104583	0.0233854	0.0522914	0.0522914	0.104583	0.0522914	0.104583	0.073208	0.0286412	0	0.0522914	0.0522914	0.0522914	0	0.0313749	0.0286412	0.0522914	0	0	0	0.0522914	0.0209166	0.0286412
803.7	C46H95N2O6P	SM(41:0)						0	0	0	0	0	#DIV/0!	0	0	0	0	0	0	0	0.0522914	0	0.0522914	0.0522914	0.0522914	0.0418331	0.0233854	0	0	0	0	0	0	0	0	0	0	0.0522914	0	0.0104583	0.0233854
811.67	C47H91N2O6P	SM(42:3)						0.0522914	0.0522914	0.0522914	0.0522914	0	0	0	0	0	0	0	0	0	0.0522914	0	0	0.0522914	0	0.0209166	0.0286412	0.0522914	0.0522914	0	0	0	0.0209166	0.0286412	0.0522914	0	0	0	0	0.0104583	0.0233854
813.68	C47H93N2O6P	SM(42:2)						0.0174305	0	0	0.00581016	0.0100635	1.73205	0	0	0	0	0	0	0	0	0	0	0	0	0	0	0	0	0	0	0	0	0	0	0	0	0.0697219	0	0.0139444	0.0311806
815.7	C47H95N2O6P	SM(42:1)						0	0	0	0	0	#DIV/0!	0	0.034861	0	0.034861	0.034861	0.0209166	0.0190941	0.034861	0	0.034861	0.034861	0	0.0209166	0.0190941	0.034861	0	0	0.034861	0	0.0139444	0.0190941	0.034861	0	0	0.034861	0	0.0139444	0.0190941
827.7	C48H95N2O6P	SM(43:2)						0	0	0	0	0	#DIV/0!	0	0	0	0	0	0	0	0	0	0	0	0	0	0	0	0	0	0	0.0522914	0.0104583	0.0233854	0	0	0	0	0	0	0
829.71	C48H97N2O6P	SM(43:0)						0	0	0	0	0	#DIV/0!	0	0	0	0	0	0	0	0	0	0	0	0	0	0	0	0	0	0	0	0	0	0	0	0	0	0	0	0
843.73	C49H99N2O6P	SM(44:0)						0	0	0	0	0	#DIV/0!	0	0	0	0	0	0	0	0	0	0	0	0	0	0	0	0	0	0	0	0	0	0	0	0	0	0	0	0
857.75	C50H101N2O6P	SM(45:0)						0	0	0	0	0	#DIV/0!	0	0	0	0	0	0	0	0	0	0	0	0	0	0	0	0	0	0	0	0	0	0	0	0	0	0	0	0
		Total SM						0.488053	1.56874	0.923815	0.993537	0.543708	0.547245	0.592636	1.11555	0.836663	0.871524	1.11555	0.906385	0.219098	1.39444	0.644928	1.48159	1.34215	1.15041	1.2027	0.334602	0.801802	0.261457	0.435762	0.697219	0.156874	0.470623	0.275876	0.557775	1.13298	0.575206	0.592636	0.505484	0.672816	0.259299
705.59	C39H81N2O6P	DSM(34:0)						0	0	0.0522914	0.0174305	0.0301905	1.73205	0.0522914	0	0.0522914	0	0	0.0209166	0.0286412	0	0	0	0	0	0	0	0	0.0522914	0	0	0	0.0104583	0.0233854	0	0	0	0	0	0	0
733.62	C41H85N2O6P	DSM(36:1)						0	0	0	0	0	#DIV/0!	0	0	0	0	0	0	0	0	0.0522914	0.156874	0	0.0522914	0.0522914	0.0640437	0	0.0522914	0	0	0	0.0104583	0.0233854	0	0.0522914	0	0.0522914	0	0.0209166	0.0286412
789.68	C45H93N2O6P	DSM(40:1)						0.0871524	0.034861	0.0871524	0.0697219	0.0301905	0.433013	0	0.139444	0	0.0871524	0	0.0453192	0.0647514	0.139444	0.139444	0.0871524	0	0.034861	0.0801802	0.0623612	0.034861	0	0	0.034861	0	0.0139444	0.0190941	0.0871524	0.0871524	0.034861	0.0871524	0.0871524	0.0766941	0.0233854
817.71	C47H97N2O6P	DSM(42:1)						0	0	0.034861	0.0116203	0.020127	1.73205	0	0	0.034861	0	0	0.00697219	0.0155903	0	0	0	0.034861	0	0.00697219	0.0155903	0	0	0	0.034861	0	0.00697219	0.0155903	0	0	0	0.034861	0	0.00697219	0.0155903
831.73	C48H99N2O6P	DSM(43:0)						0	0	0	0	0	#DIV/0!	0	0	0	6.77626e-18	0	1.35525e-18	3.03044e-18	6.77626e-18	6.77626e-18	0	0	0	2.71051e-18	3.71151e-18	0	6.77626e-18	0	0	6.77626e-18	2.71051e-18	3.71151e-18	6.77626e-18	0	6.77626e-18	0	0	2.71051e-18	3.71151e-18
845.75	C49H101N2O6P	DSM(44:0)						0	0	0	0	0	#DIV/0!	0	0	0	0	0	0	0	0	0	0	0	0	0	0	0	0	0	0	0	0	0	0	0	0	0	0	0	0
859.76	C50H103N2O6P	DSM(45:0)						6.77626e-18	0	0	2.25875e-18	3.91228e-18	1.73205	6.77626e-18	0	0	6.77626e-18	0	2.71051e-18	3.71151e-18	0	6.77626e-18	6.77626e-18	0	6.77626e-18	4.06576e-18	3.71151e-18	0	0	0	6.77626e-18	6.77626e-18	2.71051e-18	3.71151e-18	6.77626e-18	6.77626e-18	6.77626e-18	0.0522914	0.0522914	0.0209166	0.0286412
		Total DSM						0.0871524	0.034861	0.174305	0.0987727	0.0704444	0.713197	0.0522914	0.139444	0.0871524	0.0871524	0	0.073208	0.0514125	0.139444	0.191735	0.244027	0.034861	0.0871524	0.139444	0.08268	0.034861	0.104583	0	0.0697219	1.35525e-17	0.0418331	0.0454531	0.0871524	0.139444	0.034861	0.226596	0.139444	0.125499	0.0712308
680.45	C34H63O10P	PG(28:2)						0	0	0.383333	0.127778	0.221318	1.73205	0	0	0	0.0333333	0.0333333	0.0133333	0.0182574	0.0833333	0	0.233333	0	0.0833333	0.08	0.0953065	0.0333333	0	0	0	0	0.00666667	0.0149071	0.0833333	0	0	0	0.183333	0.0533333	0.0811377
682.46	C34H65O10P	PG(28:1)						0	0.05	0.05	0.0333333	0.0288675	0.866025	0.2	1	0	0	0.95	0.43	0.50448	0	0.5	0.3	1.5	0.4	0.54	0.568331	0.75	0.35	0.1	0.8	0.65	0.53	0.297069	0.15	0.2	0.35	0.4	0.1	0.24	0.129422
684.48	C34H67O10P	PG(28:0)						0.05	0	0	0.0166667	0.0288675	1.73205	0	0	0	0	0	0	0	0	0	0	0	0	0	0	0	0	0	0	0	0	0	0	0	0	0	0	0	0
708.48	C36H67O10P	PG(30:2)						0	0.0333333	0	0.0111111	0.019245	1.73205	0.0333333	0	0	0	0	0.00666667	0.0149071	0	0	0	0.233333	0	0.0466667	0.10435	0.0333333	0.0333333	0	0.133333	0.133333	0.0666667	0.062361	0	0	0.0333333	0.133333	0	0.0333333	0.057735
710.5	C36H69O10P	PG(30:1)						0.55	0.7	0.45	0.566667	0.125831	0.222054	0.3	0.6	0.15	0.4	0.6	0.41	0.194936	0.8	0.55	0.45	0.3	0.45	0.51	0.185068	0.4	0.55	0.25	0.65	1	0.57	0.284165	0.6	0.45	0.9	0.4	0.5	0.57	0.198746
712.51	C36H71O10P	PG(30:0)						0.333333	0	0.283333	0.205556	0.179763	0.874524	0.183333	0	0.183333	0.333333	0	0.14	0.141716	0.133333	0.0833333	0	0.0333333	0.483333	0.146667	0.194865	0.0333333	0	0	0	0.283333	0.0633333	0.123828	0.133333	0	0.0333333	0.0833333	0.183333	0.0866667	0.0739745
722.5	C37H69O10P	PG(31:2)						0	0	0	0	0	#DIV/0!	0.0333333	0	0	0	0	0.00666667	0.0149071	0	0	0	0	0.0833333	0.0166667	0.0372678	0.633333	0.0333333	0	0	0	0.133333	0.279881	0	0	0.283333	0.0333333	0.0833333	0.08	0.118673
724.51	C37H71O10P	PG(31:1)						0	0	0	0	0	#DIV/0!	0	0.05	0	0	0	0.01	0.0223607	0.05	0.05	0.05	0.15	0.35	0.13	0.130384	0	0.05	0.05	0.15	0.15	0.08	0.067082	0	0.2	0.2	0.2	0	0.12	0.109545
726.53	C37H73O10P	PG(31:0)						0	0.1	0	0.0333333	0.057735	1.73205	0	0	0	0	0	0	0	0	0	0	0	0	0	0	0.35	0	0.1	0	0.15	0.12	0.144049	0	0	0	0.05	0.1	0.03	0.0447214
736.51	C38H71O10P	PG(32:2)						1.65	2.05	1.45	1.71667	0.305505	0.177964	0.8	0.95	1	1.6	1.55	1.18	0.368443	1.75	0.95	1.45	1.15	0.95	1.25	0.34641	1.65	2	2.35	1.95	2.7	2.13	0.404042	3	3.1	2.75	2.75	2.9	2.9	0.15411
738.53	C38H73O10P	PG(32:1)						10.1	10.75	11.2	10.6833	0.553022	0.0517649	10.05	8.5	10.8	11.3	12.4	10.61	1.45619	12.55	8.6	10.9	8.45	8.85	9.87	1.79673	9.45	8.65	10	10.15	16	10.85	2.93832	12.4	16.4	13.1	14.75	13.15	13.96	1.61299
740.54	C38H75O10P	PG(32:0)						1.25	0.9	0.8	0.983333	0.236291	0.240296	1.05	1.15	0.95	1	1.2	1.07	0.103682	2.25	1.45	2.15	1.45	2.15	1.89	0.403733	1.35	0.75	0.7	0.5	0.25	0.71	0.40835	0.6	1.6	1.45	0.8	1.4	1.17	0.441022
750.53	C39H73O10P	PG(33:2)						0.716667	0.616667	0.866667	0.733333	0.125831	0.171587	0.816667	0.766667	0.716667	0.816667	0.666667	0.756667	0.065192	0.966667	0.316667	0.766667	0.566667	0.616667	0.646667	0.24135	0.416667	0.466667	0.516667	0.616667	0.516667	0.506667	0.074162	0.966667	1.21667	0.916667	0.966667	1.06667	1.02667	0.119373
752.54	C39H75O10P	PG(33:1)						2.25	2.65	2.85	2.58333	0.305505	0.11826	3.05	2.65	2.95	2.3	3.2	2.83	0.35812	4	2.9	3.25	2.7	2.5	3.07	0.589067	2.9	1.6	2.35	2.1	2.75	2.34	0.521296	2.75	3.7	3.4	4.1	2.7	3.33	0.605805
754.56	C39H77O10P	PG(33:0)						0	0.35	0.05	0.133333	0.189297	1.41973	0.25	0	0	0.2	0.2	0.13	0.120416	0.05	0.2	0	0	0.25	0.1	0.11726	0.1	0.1	0.1	0	0	0.06	0.0547723	0	0	0.25	0.1	0	0.07	0.109545
756.54	C38H75O11P	PG(32:0-O)						0	0	0	0	0	#DIV/0!	0	0	0	0	0	0	0	0.0333333	0	0.0333333	0.0833333	0	0.03	0.0341565	0	0.0333333	0.0833333	0	0	0.0233333	0.0365148	0	0	0.0833333	0	0	0.0166667	0.0372678
762.53	C40H73O10P	PG(34:3)						0.133333	0.233333	0.0833333	0.15	0.0763763	0.509175	0.483333	0.283333	0.333333	0.233333	0.433333	0.353333	0.103682	0.233333	0.0833333	0.383333	0.283333	0.383333	0.273333	0.124499	0.333333	0.0833333	0.183333	0.333333	0.483333	0.283333	0.15411	0.333333	0.383333	0.383333	0.133333	0.0833333	0.263333	0.144049
764.54	C40H75O10P	PG(34:2)						76.05	75.35	81.25	77.55	3.22335	0.0415648	82.55	66.3	86.8	98.2	98.55	86.48	13.2837	86.45	61.95	80.7	58.05	59.8	69.39	13.1803	90.45	65.3	70.3	66.95	91.55	76.91	12.9937	76.75	91.45	83.55	90.05	85.75	85.51	5.84235
766.56	C40H77O10P	PG(34:1)						122.333	126.833	132.833	127.333	5.26783	0.0413704	160.583	129.933	168.883	178.433	190.183	165.603	22.7876	185.133	134.183	171.633	122.133	132.383	149.093	27.5468	171.233	80.4833	88.4333	82.0833	124.733	109.393	38.9886	108.433	127.733	120.683	129.583	124.583	122.203	8.40585
768.57	C40H79O10P	PG(34:0)						0	0.15	1.85	0.666667	1.02754	1.54131	0.2	0.15	2.35	1.4	0	0.82	1.02262	0	0.15	0	1.1	0.6	0.37	0.476445	0	0.6	0.2	0	0	0.16	0.260768	0	0.8	0	0.2	0	0.2	0.34641
778.56	C41H77O10P	PG(35:2)						9.53333	8.58333	8.33333	8.81667	0.633114	0.0718088	11.6333	9.68333	11.9333	11.5333	12.1333	11.3833	0.979796	14.7833	10.0833	14.3833	10.9333	10.3333	12.1033	2.28927	12.4833	3.03333	4.08333	3.73333	5.83333	5.83333	3.85795	6.93333	8.38333	8.28333	9.03333	8.53333	8.23333	0.781825
780.57	C41H79O10P	PG(35:1)						5.41667	6.06667	5.86667	5.78333	0.332916	0.0575648	9.01667	7.06667	9.46667	9.11667	8.06667	8.54667	0.976345	13.1167	9.01667	11.3667	9.31667	9.26667	10.4167	1.7808	8.31667	1.86667	1.81667	1.86667	2.91667	3.35667	2.81101	3.71667	4.11667	4.11667	4.61667	4.16667	4.14667	0.319374
782.59	C41H81O10P	PG(35:0)						0	0	0.116667	0.0388889	0.0673575	1.73205	0	0	0	0.416667	0.0666667	0.0966667	0.1812	0.516667	0.0666667	0.166667	0.0166667	0.0166667	0.156667	0.210357	0	0	0	0.0666667	0.116667	0.0366667	0.0532291	0	0.166667	0.0166667	0	0	0.0366667	0.0730297
790.56	C42H77O10P	PG(36:3)						0.25	0.25	0.05	0.183333	0.11547	0.629837	2.71051e-17	0.2	0.2	0.25	0.25	0.18	0.103682	0.15	0.25	0.35	0.2	0.15	0.22	0.083666	0.05	2.71051e-17	0	0.1	2.71051e-17	0.03	0.0447214	0.1	0.35	0.3	0.3	0.15	0.24	0.108397
792.57	C42H79O10P	PG(36:2)						24.1	26.35	24.5	24.9833	1.20035	0.0480459	30.6	24.85	33.25	35.8	36.9	32.28	4.81412	36.25	24.3	31.95	22.45	23.9	27.77	6.01463	33.1	16.8	18.15	16.1	23.2	21.47	7.06962	21.9	26.45	25.65	25.05	26.8	25.17	1.95147
794.59	C42H81O10P	PG(36:1)						2.2	0.85	1	1.35	0.739932	0.548098	2.35	1.45	2.15	2.35	2.35	2.13	0.389872	1.15	2.15	2.15	1.9	1.6	1.79	0.423379	1.95	0.9	0.45	0.5	0.45	0.85	0.643234	0.7	0.75	0.55	0.9	0.7	0.72	0.125499
796.6	C42H83O10P	PG(36:0)						0	0	0	0	0	#DIV/0!	0.25	0	0.05	0.1	0	0.08	0.103682	0.25	0.15	0.1	0.25	0.2	0.19	0.065192	0.05	0	0.2	0	2.71051e-17	0.05	0.0866025	0.2	0.25	0	0.05	0.1	0.12	0.103682
806.59	C43H81O10P	PG(37:2)						0.85	1.15	1.4	1.13333	0.275379	0.242981	1.15	1.05	1.15	1.3	1.4	1.21	0.138744	2.3	1.5	2.45	1.5	0.95	1.74	0.623899	1.25	0.45	0.3	0.4	0.45	0.57	0.385032	0.75	0.7	0.9	0.7	0.7	0.75	0.0866025
808.6	C43H83O10P	PG(37:1)						0.05	0.05	0	0.0333333	0.0288675	0.866025	0	0	0.15	0	0.25	0.08	0.115109	0	0.05	0.05	0.15	0.3	0.11	0.119373	0	0	0	0	0	0	0	0.05	0.05	0.05	0	0.15	0.06	0.0547723
810.62	C43H85O10P	PG(37:0)						6.77626e-18	0	6.77626e-18	4.51751e-18	3.91228e-18	0.866025	0	0	0	0.1	0	0.02	0.0447214	0	0	0.1	0.05	0	0.03	0.0447214	0.05	6.77626e-18	0.1	6.77626e-18	0	0.03	0.0447214	0	0	0	0	0	0	0
820.6	C44H83O10P	PG(38:2)						0.0666667	0.116667	0.116667	0.1	0.0288675	0.288675	0.116667	0.0166667	0.116667	0.266667	0.216667	0.146667	0.0974679	0.316667	0.166667	0.166667	0.316667	0.416667	0.276667	0.108397	0.0666667	0	0	0.0666667	0.0666667	0.04	0.0365148	0	0	0.0166667	0.0666667	0	0.0166667	0.0288675
822.62	C44H85O10P	PG(38:1)						0.216667	0	0	0.0722222	0.125093	1.73205	0	0	0	0	0	0	0	0	0.0166667	0.116667	0.166667	0	0.06	0.0769199	0	0	0	0	0.0166667	0.00333333	0.00745356	0	0	0.0666667	0	0.0166667	0.0166667	0.0288675
824.64	C44H87O10P	PG(38:0)						0	0	0	0	0	#DIV/0!	0	0	0	0	0.05	0.01	0.0223607	0	0	0	0	0.2	0.04	0.0894427	0	0.05	0	0.15	0	0.04	0.065192	0	0	0	0	0	0	0
834.62	C45H85O10P	PG(39:2)						0	0.0333333	0.0333333	0.0222222	0.019245	0.866025	0	0	0	0.133333	0	0.0266667	0.0596285	0.183333	0	0	0	0.0833333	0.0533333	0.0811377	0	0.0833333	0.0833333	0	0.133333	0.06	0.0584523	0	0	0.0333333	0.183333	0	0.0433333	0.0795822
836.64	C45H87O10P	PG(39:1)						0	0	0	0	0	#DIV/0!	0	0.1	0	0	0.15	0.05	0.0707107	0	0	0.05	0.05	0	0.02	0.0273861	0.05	0	0.15	0	0.05	0.05	0.0612372	0	0	0.05	0	0	0.01	0.0223607
838.65	C45H89O10P	PG(39:0)						0	0.833333	0	0.277778	0.481125	1.73205	0	0.983333	0.133333	0.783333	0.233333	0.426667	0.430858	0.183333	0.333333	0.483333	0.433333	0.183333	0.323333	0.138744	0	0.183333	0.183333	0	0	0.0733333	0.100416	0.683333	0.283333	0	0	0.483333	0.29	0.300139
848.64	C46H87O10P	PG(40:2)						0	0.0833333	0.183333	0.0888889	0.0917928	1.03267	0	0.0333333	0	0	0	0.00666667	0.0149071	0	0.133333	0	0	0.0333333	0.0333333	0.057735	0.0833333	0.0333333	0	0	0	0.0233333	0.0365148	0	0	0.0333333	0	0.0833333	0.0233333	0.0365148
850.65	C46H89O10P	PG(40:1)						0	0	0	0	0	#DIV/0!	0	0	0	0	0	0	0	0	0	0	0.333333	0	0.0666667	0.149071	0	0	0	0	0	0	0	0	0	0	0	0	0	0
852.67	C46H91O10P	PG(40:0)						0	0	0	0	0	#DIV/0!	0	0.05	0.05	0	0	0.02	0.0273861	0.05	0.05	0.05	0	0	0.03	0.0273861	0	0	0.05	0.05	0	0.02	0.0273861	0.05	0	0.05	0	0	0.02	0.0273861
		Total pos scan PG						258.1	265.133	276	266.411	9.01815	0.0338505	315.7	257.817	333.767	358.4	372.033	327.543	44.6439	363.733	260.233	336.233	246.25	257.967	292.883	53.2889	337.567	184.483	201.283	189.45	274.583	237.473	66.7453	241.283	288.733	268.483	285.633	274.667	271.76	18.8983
661.41	C34H63O10P	PG(28:2)						0	0	0	0	0	#DIV/0!	0	0	0	0	0	0	0	0	0	0	0	0	0	0	0	0	0	0	0	0	0	0	0	0	0	0	0	0
663.42	C34H65O10P	PG(28:1)						0	0	0	0	0	#DIV/0!	0	0	0	0	0	0	0	0	0	0	0	0	0	0	0	0	0	0	0	0	0	0	0	0	0	0	0	0
665.44	C34H67O10P	PG(28:0)						0	0	0	0	0	#DIV/0!	0	0	0	0	0	0	0	0	0	0	0	0	0	0	0	0	0	0	0	0	0	0	0	0	0	0	0	0
689.44	C36H67O10P	PG(30:2)						0	0	0	0	0	#DIV/0!	0	0	0	0	0	0	0	0	0	0	0	1.66667	0.333333	0.745356	0	0	0	0	0	0	0	0.316667	0	0.866667	1.96667	0.116667	0.653333	0.806002
691.45	C36H69O10P	PG(30:1)						0	0	0	0	0	#DIV/0!	0	0	0.3	0	0	0.06	0.134164	0	0	0	0	0	0	0	0	0	0	0	0	0	0	0	0	0	0	0	0	0
693.47	C36H71O10P	PG(30:0)						0	0	0	0	0	#DIV/0!	1.61667	0	0	0	0	0.323333	0.722995	0.616667	0	1.81667	0	0	0.486667	0.789989	0	0	0	3.56667	0	0.713333	1.59506	0	0	0	0	0	0	0
703.45	C37H69O10P	PG(31:2)						0	0	0	0	0	#DIV/0!	0	0	0	0	0.766667	0.153333	0.342864	0	0.766667	0	0.766667	0	0.306667	0.419921	0	0	1.96667	3.01667	0	0.996667	1.41433	0	0	0	2.36667	1.46667	0.766667	1.09697
705.47	C37H71O10P	PG(31:1)						0	0	0	0	0	#DIV/0!	0	0	0	0	0	0	0	0	0	0	0	0	0	0	0	0	0	0	0	0	0	0	0	0	0	0	0	0
707.48	C37H73O10P	PG(31:0)						0.166667	2.06667	3.26667	1.83333	1.56312	0.852609	2.86667	3.06667	2.86667	0.466667	0	1.85333	1.49026	0.666667	3.26667	0	0	1.01667	0.99	1.34617	3.11667	0	0.316667	0	0	0.686667	1.36531	1.41667	2.46667	0.916667	0	3.01667	1.56333	1.20539
717.47	C38H71O10P	PG(32:2)						9.96667	8.96667	10.4667	9.8	0.763763	0.077935	4.51667	10.9167	10.7167	6.36667	0	6.50333	4.5686	0	7.16667	9.76667	7.96667	11.1167	7.20333	4.31152	6.71667	7.76667	8.31667	3.36667	7.71667	6.77667	1.99167	6.51667	9.61667	6.31667	11.5667	10.2667	8.85667	2.3365
719.48	C38H73O10P	PG(32:1)						7.05	6.25	6.95	6.75	0.43589	0.0645763	6.45	5.3	9.3	6.8	7.25	7.02	1.46484	8.05	6.5	6.4	6.35	6.15	6.69	0.770876	6.85	7.05	10.5	6.7	9.15	8.05	1.69374	7.6	15.2	10.35	10.6	9.1	10.57	2.84903
721.5	C38H75O10P	PG(32:0)						0	0	2.26667	0.755556	1.30866	1.73205	4.11667	2.91667	0	6.16667	0	2.64	2.67552	5.11667	0	0.966667	0	6.06667	2.43	2.93235	5.01667	1.86667	0	2.86667	0	1.95	2.11286	0.266667	0	0	0	3.21667	0.696667	1.41345
731.48	C39H73O10P	PG(33:2)						0	0	5.2	1.73333	3.00222	1.73205	0	0	0	0	1.95	0.39	0.872067	1.7	0	0	0	0	0.34	0.760263	0	1.95	0	4.95	0	1.38	2.16697	0	0	0	0	0	0	0
733.5	C39H75O10P	PG(33:1)						4.25	4.1	3.6	3.98333	0.340343	0.0854417	1	0	3.6	0	0	0.92	1.55949	4.7	0	7	5.45	2.85	4	2.68863	2.5	0	0	0	0	0.5	1.11803	3.3	5.95	3.6	6.4	2.45	4.34	1.73472
735.52	C39H77O10P	PG(33:0)						0	0	0	0	0	#DIV/0!	0	0	0	0	0	0	0	0	16.95	0	0	0	3.39	7.58027	0	0	0	0	0	0	0	0	0	0	0	0	0	0
737.49	C38H75O11P	PG(32:0-O)						9.2	3.55	4.4	5.71667	3.04645	0.532906	4.35	3.45	7.45	6.3	6.55	5.62	1.65816	7.35	0	5.3	6.35	0	3.8	3.54383	8.45	4.05	5.75	4.95	4.35	5.51	1.7672	4.5	3.9	3.15	6.25	3.85	4.33	1.17505
743.48	C40H73O10P	PG(34:3)						0	0	0	0	0	#DIV/0!	0	0	0	0	0	0	0	0	0	0	0	0	0	0	0	0	0	0	0	0	0	0	0	0	0	0	0	0
745.5	C40H75O10P	PG(34:2)						79.65	71.3	80.4	77.1167	5.05132	0.0655023	87.5	61.7	85.2	84.95	91.1	82.09	11.6625	86.55	66.95	70.5	58.05	63.2	69.05	10.8165	70.15	56.1	76.05	58.9	85.25	69.29	12.0736	75.6	91.35	74.6	89.2	75.8	81.31	8.23168
747.52	C40H77O10P	PG(34:1)						140.65	142.55	136.3	139.833	3.20403	0.0229132	150.85	135.5	173.8	176.6	187.5	164.85	21.146	185.3	147.4	185.05	141.85	144.8	160.88	22.2651	156.9	91.2	96.7	90.45	127.6	112.57	29.107	117.75	136.05	120.65	120.95	125.25	124.13	7.18102
749.53	C40H79O10P	PG(34:0)						0	0	0.0166667	0.00555556	0.0096225	1.73205	0.0666667	0	0	0.0166667	2.81667	0.58	1.25063	1.01667	0	0.466667	1.11667	10.3167	2.58333	4.34637	0	0	3.51667	0	0	0.703333	1.5727	0	0	0	0	0.216667	0.0433333	0.0968963
759.52	C41H77O10P	PG(35:2)						43.4	38.05	0	27.15	23.6643	0.871612	0	9.85	0	0	19.55	5.88	8.75147	0	13.7	0	21.9	60.55	19.23	24.9231	0	0	82.25	0	0	16.45	36.7833	0	35.2	0	0	0	7.04	15.7419
761.53	C41H79O10P	PG(35:1)						0	0	7.01667	2.33889	4.05107	1.73205	0.266667	0	6.61667	0	11.8167	3.74	5.32792	12.8167	9.71667	7.41667	6.61667	0	7.31333	4.74456	3.51667	0.516667	0	0	3.26667	1.46	1.77813	8.56667	5.96667	2.96667	5.76667	0	4.65333	3.2702
763.55	C41H81O10P	PG(35:0)						0	1.28333	0	0.427778	0.740933	1.73205	0	0	0	0	0	0	0	0	3.08333	1.63333	0.933333	0	1.13	1.29048	0	0	0	0	0	0	0	0	0	0	0	0.683333	0.136667	0.305596
771.52	C42H77O10P	PG(36:3)						0	0	0	0	0	#DIV/0!	0	0	0	0	0	0	0	0	0	0	0	0	0	0	0	0	0	0	0	0	0	0	0	0	1.25	0	0.25	0.559017
773.53	C42H79O10P	PG(36:2)						20.6333	29.5833	22.9833	24.4	4.64013	0.190169	27.6833	22.4333	31.1333	32.5333	36.4333	30.0433	5.28446	31.6333	25.8333	34.2333	21.2333	36.1333	29.8133	6.16944	27.9333	15.1333	17.8333	13.4333	18.3333	18.5333	5.62272	26.1333	27.3333	22.2333	21.4833	20.4833	23.5333	3.01641
775.55	C42H81O10P	PG(36:1)						2.33333	1.48333	5.83333	3.21667	2.30561	0.71677	1.93333	1.98333	3.23333	7.93333	4.13333	3.84333	2.46435	8.98333	2.63333	2.13333	6.03333	4.23333	4.80333	2.79052	3.13333	0.133333	0.833333	2.63333	3.48333	2.04333	1.47665	2.83333	2.13333	4.73333	2.08333	3.18333	2.99333	1.079
777.56	C42H83O10P	PG(36:0)						0	0	0	0	0	#DIV/0!	0	0	0	0	0	0	0	0	0	0	0	0	0	0	0	0	0	0	0	0	0	0	0	0	0	0	0	0
787.55	C43H81O10P	PG(37:2)						0	0	0	0	0	#DIV/0!	2.15	0	0	0	0	0.43	0.961509	3.25	0	3.65	0	0	1.38	1.89493	0	1.1	0	0	0	0.22	0.491935	0	0	2.55	0	0	0.51	1.14039
789.56	C43H83O10P	PG(37:1)						0	0	0	0	0	#DIV/0!	0	0	0	1.35	0	0.27	0.603738	0.6	0	0.1	2.15	0	0.57	0.917606	0	1.05	0	0	0	0.21	0.469574	2.7	0	0.95	0	1.85	1.1	1.17951
791.58	C43H85O10P	PG(37:0)						0	0	0	0	0	#DIV/0!	0	0	0	0	0	0	0	2.51667	4.31667	2.36667	3.11667	3.66667	3.19667	0.811326	0	0	0	0	0	0	0	2.81667	0	0	0	2.21667	1.00667	1.39466
801.56	C44H83O10P	PG(38:2)						0	0	0	0	0	#DIV/0!	0	0	0	0	0	0	0	0	0	0	0	0	0	0	0	0	0	0	0	0	0	0	0	0	0	0	0	0
803.58	C44H85O10P	PG(38:1)						4.6	0	2.65	2.41667	2.30886	0.95539	6	2.35	6.9	6.75	9.45	6.29	2.55817	5.7	7.45	6.55	8.6	1.75	6.01	2.61328	4.55	4.2	3.45	3	7	4.44	1.55539	0	0	8.3	4.65	7	3.99	3.87014
805.59	C44H87O10P	PG(38:0)						12.3167	13.6667	11.1667	12.3833	1.25133	0.10105	10.8667	9.86667	11.7167	11.3167	13.0667	11.3667	1.1742	13.8167	9.16667	17.6667	10.9167	12.2167	12.7567	3.23253	11.2667	10.7667	13.5167	7.31667	11.6667	10.9067	2.25981	8.71667	2.91667	5.61667	7.96667	7.41667	6.52667	2.31959
815.58	C45H85O10P	PG(39:2)						0	0	0	0	0	#DIV/0!	0	0	0	0	0	0	0	0	0	0	0	0	0	0	0	0	0	0	0	0	0	0	0	0	0	0	0	0
817.59	C45H87O10P	PG(39:1)						8.3	0	7.5	5.26667	4.57857	0.869349	0	0	1.6	0	7.75	1.87	3.35924	4.1	0	0	6.45	0	2.11	3.00633	0	1.9	1.7	0	0	0.72	0.988433	0	0	4.35	0	4.25	1.72	2.35547
819.61	C45H89O10P	PG(39:0)						0	0	0	0	0	#DIV/0!	0.583333	0	0.233333	0	1.78333	0.52	0.745486	0	1.83333	5.18333	0.0833333	0.833333	1.58667	2.14137	1.23333	3.13333	1.08333	0	0.433333	1.17667	1.20183	4.68333	0	2.88333	4.18333	0.683333	2.48667	2.07948
829.59	C46H87O10P	PG(40:2)						0	3.15	2.9	2.01667	1.75095	0.868241	2.4	1.6	4.6	2.05	3.7	2.87	1.24378	0.6	0	0	3.65	0	0.85	1.58666	3.3	0	0.35	0	3.35	1.4	1.76316	3.05	0	4	4.05	0	2.22	2.06537
831.61	C46H89O10P	PG(40:1)						4.28333	0	2.33333	2.20556	2.14452	0.972328	0	0	2.83333	2.58333	2.33333	1.55	1.42595	2.08333	5.03333	2.83333	0	0	1.99	2.11554	0	0	0	0	0	0	0	0	0	0	0	2.83333	0.566667	1.26711
833.62	C46H91O10P	PG(40:0)						0	0	0	0	0	#DIV/0!	0.0333333	0.0833333	0	0	0	0.0233333	0.0365148	0	0	0	0.333333	0.333333	0.133333	0.182574	0.333333	0.333333	0.333333	0.333333	0.333333	0.333333	0	0.0833333	0.333333	0.333333	0.333333	0	0.216667	0.162447
857.62	C48H91O10P	PG(42:2)						0	1.63333	0	0.544444	0.943005	1.73205	0	0	1.93333	0.0333333	0	0.393333	0.861007	0	0	0	2.33333	0	0.466667	1.0435	0	0	0	0	0.133333	0.0266667	0.0596285	0	3.03333	0	5.63333	0	1.73333	2.54526
859.64	C48H93O10P	PG(42:1)						1.45	0	0	0.483333	0.837158	1.73205	0	0	0	0	0	0	0	0	0	0	0	0	0	0	0	0	0	0	0	0	0	0	0	2.1	0.05	0	0.43	0.933809
		Total neg scan PG						348.25	327.633	315.25	330.378	16.6703	0.0504583	315.25	271.017	364.033	352.217	407.95	342.093	51.7045	387.167	331.767	371.033	322.25	366.9	355.823	27.5787	314.967	208.25	324.467	205.483	282.067	267.047	57.1535	276.85	341.45	281.467	306.75	285.35	298.373	26.6668
793.54	C40H79O11PN2	LysylPG(28:0)						1.65	6.55	0.95	3.05	3.05123	1.0004	2.35	4.95	2.1	1.4	0.9	2.34	1.5674	2.3	4.05	1.85	3.05	2.45	2.74	0.848823	2.25	7.75	4.2	4.95	0	3.83	2.91217	0	7.5	4.15	4.1	0	3.15	3.18865
817.54	C42H79O11PN2	LysylPG(30:2)						0	0	1.26667	0.422222	0.73131	1.73205	0	0.716667	4.46667	0	0	1.03667	1.94238	0	0.716667	0	0	2.81667	0.706667	1.21967	0	0	0	2.11667	2.26667	0.876667	1.2016	0	2.11667	0.966667	2.46667	2.81667	1.67333	1.16539
819.56	C42H81O11PN2	LysylPG(30:1)						0	3.21667	0	1.07222	1.85714	1.73205	1.51667	0.266667	3.26667	0	1.26667	1.26333	1.29102	0	2.71667	0.216667	0	0	0.586667	1.1944	1.96667	1.16667	3.66667	1.06667	1.06667	1.78667	1.11669	1.06667	6.91667	5.76667	0	3.56667	3.46333	2.9572
821.57	C42H83O11PN2	LysylPG(30:0)						0.733333	3.48333	0.0833333	1.43333	1.80485	1.2592	1.73333	2.23333	3.13333	2.68333	6.43333	3.24333	1.85755	3.03333	0	3.38333	3.03333	1.48333	2.18667	1.4267	0	2.78333	5.48333	0.233333	2.83333	2.26667	2.24762	0	0.183333	3.63333	3.73333	4.68333	2.44667	2.18948
831.56	C43H81O11PN2	LysylPG(31:2)						0	0	0	0	0	#DIV/0!	0	2.88333	0	1.13333	1.63333	1.13	1.21257	1.58333	0	0.583333	0	0	0.433333	0.690712	0	0	1.73333	0	0	0.346667	0.77517	0	0	0	0	0	0	0
833.57	C43H83O11PN2	LysylPG(31:1)						1.31667	2.11667	0	1.14444	1.06879	0.933895	1.96667	0.866667	0.716667	0	0	0.71	0.808084	0	3.76667	0	0.516667	0.616667	0.98	1.58375	0	1.81667	3.36667	0	6.06667	2.25	2.55571	0.566667	2.11667	0	2.31667	0	1	1.1367
835.59	C43H85O11PN2	LysylPG(31:0)						0	0	0	0	0	#DIV/0!	0	0	0	0	0	0	0	0	0	0	0	0	0	0	0	0	0	0	0	0	0	0	0	0	0	0	0	0
845.57	C44H83O11PN2	LysylPG(32:2)						0	0	0	0	0	#DIV/0!	0	2.71667	0	0	0	0.543333	1.21493	0	0.266667	2.06667	0.566667	0	0.58	0.863327	0	2.01667	0	0	0	0.403333	0.901881	0	1.01667	0	0	0.166667	0.236667	0.441965
847.59	C44H85O11PN2	LysylPG(32:1)						0	1.38333	0.133333	0.505556	0.763096	1.50942	2.28333	1.63333	0.733333	2.53333	0.0833333	1.45333	1.03477	3.58333	0	2.48333	0.133333	2.78333	1.79667	1.63033	1.63333	2.98333	0.533333	2.58333	0	1.54667	1.28113	8.08333	3.18333	4.38333	1.08333	1.83333	3.71333	2.75127
849.6	C44H87O11PN2	LysylPG(32:0)						0	0	0.383333	0.127778	0.221318	1.73205	0	2.53333	0	0	1.33333	0.773333	1.14076	0	0	0	0	0	0	0	0	0.0833333	0	0	0	0.0166667	0.0372678	0	0.783333	0	0	4.23333	1.00333	1.83721
859.59	C45H85O11PN2	LysylPG(33:2)						3.21667	3.76667	4.46667	3.81667	0.626498	0.164148	3.21667	3.46667	2.56667	2.31667	3.01667	2.91667	0.470372	0	4.91667	1.46667	1.11667	5.31667	2.56333	2.39715	2.16667	3.66667	6.86667	0	1.91667	2.92333	2.56097	5.16667	2.61667	4.81667	2.51667	1.71667	3.36667	1.52889
861.6	C45H87O11PN2	LysylPG(33:1)						0	0	0	0	0	#DIV/0!	0	1.6	2.45	0	0	0.81	1.14913	0	0	0	0	0	0	0	0	0	0	0	0	0	0	0	0	0.9	0	0	0.18	0.402492
863.62	C45H89O11PN2	LysylPG(33:0)						0	0	1.01667	0.338889	0.586973	1.73205	0.0166667	1.41667	0	0	0.416667	0.37	0.611624	0	0	0	0	0.216667	0.0433333	0.0968963	0	0	0.416667	0	1.06667	0.296667	0.466726	0	3.26667	0	0	2.76667	1.20667	1.66173
869.57	C46H83O11PN2	LysylPG(34:4)						1.98333	1.93333	0	1.30556	1.13092	0.866237	2.33333	0	0.933333	2.23333	1.43333	1.38667	0.967414	1.28333	0.183333	0.833333	0.983333	3.88333	1.43333	1.42741	0	3.13333	0	0.133333	0.0333333	0.66	1.38371	1.53333	0.783333	4.78333	1.53333	1.83333	2.09333	1.55298
871.59	C46H85O11PN2	LysylPG(34:3)						2.23333	0.433333	3.43333	2.03333	1.50997	0.742607	0.783333	0	0.683333	2.93333	0.833333	1.04667	1.10701	0	2.68333	1.03333	0	1.03333	0.95	1.0981	0	0.833333	2.53333	0	0	0.673333	1.10061	0.983333	3.18333	1.63333	4.93333	0.283333	2.20333	1.86501
873.6	C46H87O11PN2	LysylPG(34:2)						0	2.21667	0.266667	0.827778	1.21018	1.46196	2.31667	5.01667	2.21667	2.26667	0	2.36333	1.77894	3.76667	2.31667	0	3.26667	3.66667	2.60333	1.56393	2.96667	0	4.61667	0.766667	1.16667	1.90333	1.8675	0	3.46667	0.866667	2.01667	0.516667	1.37333	1.38497
875.62	C46H89O11PN2	LysylPG(34:1)						2.46667	1.21667	0.816667	1.5	0.860717	0.573811	0	0.916667	1.16667	3.61667	0	1.14	1.48186	1.61667	0	4.01667	2.61667	1.91667	2.03333	1.46591	0	0.366667	1.26667	0	0.316667	0.39	0.519294	0.316667	0	3.51667	0	0	0.766667	1.5434
877.63	C46H91O11PN2	LysylPG(34:0)						1.76667	0.166667	0	0.644444	0.975439	1.51361	3.11667	1.21667	5.71667	0.916667	2.56667	2.70667	1.9152	0	4.31667	4.96667	0	3.16667	2.49	2.36266	0.516667	2.51667	1.11667	2.21667	0	1.27333	1.07868	0	4.06667	0	2.56667	0.666667	1.46	1.79666
887.62	C47H89O11PN2	LysylPG(35:2)						2.23333	0	0	0.744444	1.28942	1.73205	0	0	5.58333	0	0	1.11667	2.49694	3.13333	1.53333	0	1.38333	0	1.21	1.30019	2.78333	0	0.0833333	0	0	0.573333	1.23595	0.0333333	0	0.733333	0	0.183333	0.19	0.31305
889.63	C47H91O11PN2	LysylPG(35:1)						5.91667	6.36667	0	4.09444	3.55302	0.867767	2.31667	4.01667	0	6.61667	2.76667	3.14333	2.42552	0.366667	0	3.36667	0.0666667	0	0.76	1.46504	2.41667	2.76667	2.11667	1.21667	2.91667	2.28667	0.674166	2.71667	4.56667	3.76667	2.26667	3.16667	3.29667	0.90111
891.65	C47H93O11PN2	LysylPG(35:0)						0	0	0	0	0	#DIV/0!	1.25	0	0	0	0	0.25	0.559017	0	2.1	0	0	1.25	0.67	0.965401	0	0.9	0.95	0	0	0.37	0.506952	0	0	0.65	0	0.8	0.29	0.400625
897.6	C48H87O11PN2	LysylPG(36:4)						0.316667	0	0	0.105556	0.182828	1.73205	2.26667	0.916667	3.46667	0.666667	0.266667	1.51667	1.32382	0.916667	0	0	2.96667	0	0.776667	1.28699	0	0.116667	2.06667	0	0	0.436667	0.912597	0.766667	5.56667	0	1.71667	0.216667	1.65333	2.28593
899.62	C48H89O11PN2	LysylPG(36:3)						1.98333	0.483333	0	0.822222	1.03418	1.25779	0	0.883333	1.88333	0	0.0833333	0.57	0.823053	0.333333	0.683333	0	0	5.18333	1.24	2.22244	0	1.18333	2.53333	0	0.383333	0.82	1.07273	0	1.93333	0	0	0	0.386667	0.864613
901.63	C48H91O11PN2	LysylPG(36:2)						0	0.25	2.25	0.833333	1.23322	1.47986	0	0.1	1.2	1.55	0	0.57	0.746324	0	0	0.05	0.8	0	0.17	0.352846	0	0	0	0	0	0	0	0.4	0	0	0.4	0	0.16	0.219089
903.65	C48H93O11PN2	LysylPG(36:1)						2.26667	1.81667	0	1.36111	1.20004	0.881661	0	3.21667	2.11667	0	0	1.06667	1.51148	1.81667	0	0.366667	3.51667	1.61667	1.46333	1.38821	1.16667	0	0	0	0	0.233333	0.521749	2.06667	0.616667	0	2.26667	0	0.99	1.10552
905.66	C48H95O11PN2	LysylPG(36:0)						0	0	0	0	0	#DIV/0!	0	0	0	0	0	0	0	0	0	0	0	0	0	0	0	0	1.41667	4.36667	1.26667	1.41	1.78456	0	0.466667	0	0	0	0.0933333	0.2087
915.65	C49H93O11PN2	LysylPG(37:2)						0	0	0.95	0.316667	0.548483	1.73205	0	2.4	1.35	1.8	2	1.51	0.924932	1.4	0.1	0.35	0	0	0.37	0.593296	0	0	5.05	0.65	1.8	1.5	2.11631	0	0	0	0	3	0.6	1.34164
917.66	C49H95O11PN2	LysylPG(37:1)						1.11667	1.06667	0	0.727778	0.63077	0.866706	0	0.966667	2.71667	0	0	0.736667	1.18336	1.86667	0.266667	2.16667	0	2.81667	1.42333	1.23027	1.61667	0	3.41667	0	0	1.00667	1.51825	1.21667	0	1.26667	0	0	0.496667	0.680319
919.68	C49H97O11PN2	LysylPG(37:0)						0	0	0	0	0	#DIV/0!	0	0	0	0	0	0	0	2.01667	0	0	0	0	0.403333	0.901881	0.0666667	0	0.266667	0.966667	1.21667	0.503333	0.553072	0	0	1.76667	0	0	0.353333	0.790077
929.66	C50H95O11PN2	LysylPG(38:2)						0	0	0	0	0	#DIV/0!	0	0.383333	3.98333	0	0	0.873333	1.74645	0	0	0	0	0	0	0	0	1.63333	0	0	0	0.326667	0.730449	0.933333	2.88333	0	0	0	0.763333	1.25213
931.68	C50H97O11PN2	LysylPG(38:1)						1.1	0.1	0.45	0.55	0.507445	0.922627	2.25	0	0.25	0	2.05	0.91	1.13875	1.6	0.9	0	0	3.3	1.16	1.37222	0	0	1.25	0	0	0.25	0.559017	0	2	1	2.1	1.3	1.28	0.852643
933.7	C50H99O11PN2	LysylPG(38:0)						0	1.26667	0	0.422222	0.73131	1.73205	0	0	0	1.11667	0.916667	0.406667	0.561323	0	0	0.816667	0	0	0.163333	0.365224	0	1.61667	0.716667	0	0.0166667	0.47	0.711161	0.466667	0.166667	0	0	0.166667	0.16	0.190613
		Total LysylPE						30.3	37.8333	16.4667	28.2	10.837	0.384292	29.7167	45.3167	52.7	33.7833	28	37.9033	10.6767	30.6167	31.5167	30.0167	24.0167	43.5167	31.9367	7.11386	19.55	37.3333	55.6667	21.2667	24.3333	31.63	15.1398	26.3167	59.4	44.6	36.0167	33.9167	40.05	12.6255
		Total Polar Lipids Detected (pos scan PG)						2070.46	2139.97	2183.44	2131.29	56.9866	0.0267381	2210.61	2162.84	2410.81	2525.7	2645.64	2391.12	204.925	2500.36	1939.18	2446.44	1798.63	2049.51	2146.82	311.683	2256.42	1683.62	1707.84	1605.86	2153.15	1881.38	299.856	2006.64	2469.39	2356.79	2455.45	2557.21	2369.1	214.727
		Total Polar Lipids Detected (neg scan PG)						2160.61	2202.47	2222.69	2195.26	31.6612	0.0144226	2210.16	2176.04	2441.08	2519.51	2681.56	2405.67	212.887	2523.79	2010.71	2481.24	1874.63	2158.44	2209.76	285.87	2233.82	1707.38	1831.02	1621.89	2160.64	1910.95	272.934	2042.21	2522.11	2369.77	2476.57	2567.9	2395.71	210.832

## Sheet: 5 mol%
mol% positive PG total											mol% positive PG total		Coefficient of variation (st. dev./average) for identical samples, made by pooling samples, and run several times. Highlight is less than 0.3. Suggestion is not to include non-highlighted lipids in further statistical analyses. A stricter cutoff could be used.	mol% positive PG total
											QC			PA14 - 1	PA14 - 2	PA14 - 3	PA14 - 4	PA14 - 5	PA14 D04030 - 1	PA14 D04030 - 2	PA14 D04030 - 3	PA14 D04030 - 4	PA14 D04030 - 5	DamrZ DptsP - 1	DamrZ DptsP - 2	DamrZ DptsP - 3	DamrZ DptsP - 4	DamrZ DptsP - 5	DamrZ DptsP D04030 - 1	DamrZ DptsP D04030 - 2	DamrZ DptsP D04030 - 3	DamrZ DptsP D04030 - 4	DamrZ DptsP D04030 - 5
Mass	Compound Formula	Compound Name	QC01	QC02	QC03	QC04	QC05	QC06	QC07	QC08	ave	stdev	CoV	sample01	sample02	sample03	sample04	sample05	sample06	sample07	sample08	sample09	sample10	sample11	sample12	sample13	sample14	sample15	sample16	sample17	sample18	sample19	sample20
424.25	C19H38O7PN	LPE(14:1)						0.00511198	0.00494593	0.0152349	0.00843094	0.005893	0.698973	0.0109438	0.00699092	0.0175611	0.000598656	0.000571514	0	0	0	0.00336261	0.00737748	0	0	0.000885342	0.0263638	0.0196626	0.0075351	0.00612305	0.010265	0.0153945	0.000591277
426.26	C19H40O7PN	LPE(14:0)						0	0	0	0	0	#DIV/0!	0	0	0	0	0	0	0	0	0	0	0	0	0	0	0	0	0	0	0	0
438.26	C20H40O7PN	LPE(15:1)						0.0365142	0.02261	0.0470898	0.0354046	0.0122776	0.346778	0.0259914	0.0181764	0.0181883	0.0299328	0.0320048	0.0120944	0.022612	0.00679854	0.021857	0.0169682	0.00938136	0.0206558	0.0203629	0.0442536	0.0245783	0.0173307	0.0122461	0.0397767	0.0326364	0.0348853
440.28	C20H42O7PN	LPE(15:0)						0.00511198	0.00494593	0.00276999	0.00427597	0.00130686	0.305628	0	0.00699092	0.00439028	0.00598656	0.00742968	0	0.00311889	0.000618049	0	0.00516424	0	0.000898079	0.0141655	0.00376626	0.00280894	0.00075351	0.00795997	0.00256624	0.00431047	0.00413894
452.28	C21H42O7PN	LPE(16:1)						0.0350536	0.0105984	0.0249299	0.0235273	0.0122878	0.522277	0.0123117	0.0398482	0.0075262	0.0125718	0.0102873	0.0163275	0.0233917	0.0166873	0.0302635	0.017706	0.0261338	0.0404136	0.0398404	0.0367211	0.0231738	0.0203448	0.0165322	0.0346442	0.0295575	0.0301551
454.29	C21H44O7PN	LPE(16:0)						0.0343233	0.0438068	0.0491672	0.0424324	0.0075168	0.177147	0.0300953	0.0496355	0.0181883	0.0281368	0.0268612	0.0374927	0.0483429	0.0401732	0.0571643	0.0634463	0.0395357	0.0556809	0.0655153	0.0442536	0.0287917	0.0444571	0.0434737	0.0436261	0.0492625	0.0579451
466.29	C22H44O7PN	LPE(17:1)						0	0.00494593	0.0297773	0.0115744	0.015957	1.37864	0.0088918	0.00279637	0.00439028	0.0113745	0.0040006	0.00423305	0.00311889	0.0135971	0.000840652	0.00516424	0.00268039	0.011675	0.00885342	0.00941566	0.00491565	0.00527457	0.00244922	0.0121896	0.00985251	0.0147819
468.31	C22H46O7PN	LPE(17:0)						1.30913e-18	0.0105984	0.00830996	0.00630279	0.00557702	0.884849	1.22614e-18	0.0146809	0.00188155	0.00359193	1.02452e-18	0.00907082	0.00467834	0.00185415	0.00504391	0.00663973	0	0.010777	0.00265603	0.00847409	0.00842683	0.00452106	1.09764e-18	0.00577404	0.00738938	0
470.29	C21H44O8PN	LPE(16:0-O)						0.00803311	0.00353281	0.00346248	0.00500947	0.00261879	0.522768	0	0	0.00313592	0.00119731	0.00285757	0.00483777	0.00155945	0.0012361	0	0.00590199	0.00335049	0.00718463	0	0.00753253	0	0	0	0.0032078	0.00123156	0.00473022
478.29	C23H44O7PN	LPE(18:2)						0	0.00211968	0.00207749	0.00139906	0.0012118	0.866157	0.00205195	0.00419455	0	0.00359193	0.00514363	0.00181416	0	0.0037083	0	0.00221324	0	0.010777	0	0	0.00842683	0.00226053	0	0	0.00184735	0.00886915
480.31	C23H46O7PN	LPE(18:1)						0.0686466	0.0748955	0.0900245	0.0778555	0.0109921	0.141185	0.0499309	0.101368	0.0401397	0.0544777	0.0691532	0.0894988	0.0920074	0.102596	0.106763	0.0981205	0.0569583	0.0736425	0.0858782	0.0659096	0.0554766	0.0550062	0.0649043	0.0680054	0.0985251	0.087509
482.32	C23H48O7PN	LPE(18:0)						0	0	0	0	0	#DIV/0!	0	0	0	0	0	0	0	0	0	0	0	0	0	0	0	0	0	0	0	0
494.32	C24H48O7PN	LPE(19:1)						0	0.0105984	0.0290849	0.0132278	0.0147196	1.11278	0.00205195	0.00419455	0	0.0053879	0.00514363	0	0.0116959	0	0	0.00442649	0.00201029	0	0	0.0028247	0	0	0	0.00577404	0	0.00532149
496.34	C24H50O7PN	LPE(19:0)						0.00730283	0.000706561	0	0.0026698	0.00402785	1.50867	0.000683984	0.00279637	0.000627184	0.00239462	0.00228606	0.000604722	0.00311889	0.0024722	0	0.00516424	0.00469068	0.000898079	0.000885342	0.000941566	0.00491565	0.00979562	0.00428614	0.00256624	0.0116999	0.000591277
508.34	C25H50O7PN	LPE(20:1)						0.00584227	0	0.00553997	0.00379408	0.00328924	0.866941	0.00136797	0	0.00125437	0.00658521	0.00285757	0	0.00155945	0.0012361	0.0016813	0	0	0	0.00973876	0	0.00351118	0	0	0	0	0.00473022
510.35	C25H52O7PN	LPE(20:0)						0	0	0.0387798	0.0129266	0.0223895	1.73205	0	0	0	0	0	0	0	0.00309025	0.00924717	0.0014755	0.00938136	0	0.00177068	0	0	0.00150702	0	0.0032078	0.00123156	0
522.35	C26H52O7PN	LPE(21:1)						0	0.00635905	6.20697e-19	0.00211968	0.0036714	1.73205	6.13068e-19	0.00629183	5.62156e-19	0.00359193	0.00514363	0.00181416	6.98881e-19	0.00185415	7.53492e-19	0.00442649	0.00201029	8.04965e-19	0.00265603	0	0.00842683	6.75385e-19	0	0.00192468	0	0.00177383
524.37	C26H54O7PN	LPE(21:0)						0	0.00494593	0	0.00164864	0.00285553	1.73205	0	0	0	0	0.00228606	0.000604722	0	0.000618049	0	0	0	0	0	0	0	0	0	0	0.000615782	0.000591277
536.37	C27H54O7PN	LPE(22:1)						0	0.00353281	0.00761746	0.00371676	0.00381206	1.02564	0.00136797	0.00349546	0	0	0	0.00120944	0	0	0	0.00368874	0.00536078	0	0	0.00470783	0.0077246	0.00602808	0.00489844	0.00705716	0	0.00650405
538.39	C27H56O7PN	LPE(22:0)						0.00292113	0	0	0.000973711	0.00168652	1.73205	0.000683984	0.00489364	0.000627184	0.000598656	0.0040006	0.000604722	0.00311889	0.0024722	0.00336261	0	0.000670097	0.000898079	0.000885342	0.00941566	0	0.00075351	0.00244922	0.00256624	0.00246313	0.00236511
		Total LysoPE						0.208861	0.209142	0.353866	0.25729	0.0836375	0.325071	0.146373	0.266354	0.117911	0.170018	0.180027	0.180207	0.218323	0.199012	0.239586	0.247883	0.162163	0.233501	0.254093	0.26458	0.200839	0.175568	0.165322	0.243151	0.266018	0.265483
538.35	C26H52O8PN	PE(21:0)						0.00512946	0	0	0.00170982	0.00296149	1.73205	0	0.0225877	0.00176212	0	0.00642284	0.00169901	0.00219069	0.00434113	0.00590468	0	0.00188269	0.00252322	0.00248743	0.0185178	0	0	0.00688126	0.00450627	0.00692033	0.00664494
552.37	C27H54O8PN	PE(22:0)						0.0123107	0	0.00291843	0.00507637	0.00643279	1.2672	0.00288255	0.026516	0	0	0.00722569	0	0	0	0	0.00310913	0.00282403	0.0113545	0.00373115	0.00793619	0.00591895	0	0.0103219	0.00270376	0.0129756	0.00249185
566.38	C28H56O8PN	PE(23:0)						0	0.0029777	0.00291843	0.00196538	0.00170232	0.866157	0	0.00294622	0	0	0	0.00254851	0.00328603	0.00260468	0	0.00621827	0	0	0	0.00793619	0.00295947	0	0.00516094	0	0.0103805	0.0049837
606.41	C31H60O8PN	PE(26:1)						0.00512946	0	0	0.00170982	0.00296149	1.73205	0.00480426	0.00785659	0	0	0.00160571	0.00169901	0.00219069	0.00434113	0.0129903	0.00207276	0.00188269	0.0100929	0.00994973	0.00661349	0.00789193	0.00211704	0	0.00721004	0.00173008	0.00166123
608.43	C31H62O8PN	PE(26:0)						0	0.00496283	0.00778247	0.00424844	0.00394011	0.927427	0.00768681	0.0108028	0.00176212	0.00672786	0.0088314	0.00679603	0.0219069	0.00694581	0.00944749	0.0238367	0.0103548	0.029017	0.00621858	0.0145497	0.0138109	0.0148193	0.00430079	0.00721004	0.00432521	0.0116286
634.44	C33H64O8PN	PE(28:1)						0.0143625	0.0198513	0.0136193	0.0159444	0.00340387	0.213484	0.0739856	0.181684	0.0387666	0.0445721	0.0931312	0.0756059	0.179636	0.038202	0.119275	0.0673646	0.0978996	0.169056	0.0733792	0.133593	0.149947	0.0973838	0.0455883	0.0748041	0.126296	0.0614657
636.46	C33H66O8PN	PE(28:0)						0.0307767	0.0267993	0.0233474	0.0269745	0.00371776	0.137825	0.115302	0.282837	0.0766521	0.0555048	0.149331	0.10194	0.230022	0.0468842	0.17714	0.115038	0.158146	0.151393	0.0634295	0.10317	0.145014	0.0825645	0.049029	0.0784091	0.129756	0.0598044
650.47	C34H68O8PN	PE(29:0)						0.00718124	0.00694797	0.00680966	0.00697962	0.000187799	0.0269068	0.00960851	0.0157132	0.00881058	0.00588688	0.00802855	0.0110436	0.0142395	0.00607759	0.00826655	0.0134729	0.0122375	0.0126161	0.00870601	0.013227	0.0187433	0.0105852	0.0060211	0.0144201	0.0138407	0.010798
662.47	C35H68O8PN	PE(30:1)						0.22467	0.217372	0.2218	0.221281	0.00367665	0.0166153	0.11242	0.167935	0.124229	0.113533	0.127654	0.208978	0.259597	0.179723	0.216111	0.186548	0.129905	0.359558	0.317148	0.325384	0.346258	0.320731	0.304496	0.324452	0.339961	0.318957
664.49	C35H70O8PN	PE(30:0)						0.108744	0.123078	0.100199	0.110674	0.0115609	0.104459	0.064377	0.0982074	0.0854627	0.0790524	0.0802855	0.130824	0.155539	0.15194	0.167693	0.137838	0.0828382	0.114806	0.12064	0.144174	0.143041	0.153485	0.145367	0.138793	0.185119	0.160309
674.51	C37H72O7PN	PE(31:2)						0.00923302	0.0119108	0.00291843	0.00802075	0.00461713	0.575648	0.00288255	0.00589244	0.00792953	0.00252295	0.00722569	0.0152911	0.0098581	0.0104187	0.0106284	0.0155457	0.00282403	0.00378483	0.00746229	0	0.00591895	0.00952667	0.0129024	0.0108151	0.0155707	0.0124593
676.53	C37H74O7PN	PE(31:1)						0.0482169	0.0406952	0.0515589	0.0468237	0.00556421	0.118833	0.0278647	0.0373188	0.0255507	0.0294344	0.0353256	0.0450237	0.0481951	0.046016	0.0377899	0.0393824	0.030123	0.0555108	0.0659169	0.0661349	0.0611624	0.0751549	0.076554	0.0666928	0.0769887	0.0714331
678.54	C37H76O7PN	PE(31:0)						0.0276991	0.0267993	0.0262658	0.0269214	0.000724369	0.0269068	0.0144128	0.0147311	0.0185022	0.0151377	0.0192685	0.0356792	0.0328603	0.0286515	0.0247997	0.0404187	0.0169442	0.0340634	0.026118	0.0238086	0.0266353	0.0349311	0.0361266	0.0351489	0.0389269	0.0299022
688.49	C37H70O8PN	PE(32:2)						0.598095	0.59951	0.59925	0.598952	0.000753652	0.00125829	0.289216	0.286766	0.278414	0.303595	0.287422	0.423902	0.421707	0.438454	0.444032	0.420769	0.283344	0.818784	0.818365	0.854463	0.853315	0.874337	0.916928	0.920181	0.898778	0.890422
689.56	C38H77O6PN2	PE-Cer(18:0)						0	0	0	0	0	#DIV/0!	0.0019217	0	0	0	0.00160571	0.00424752	0	0.0121552	0	0	0	0.00630804	0.00248743	0	0	0	0	0	0	0.0141205
690.51	C37H72O8PN	PE(32:1)						3.91993	4.0457	3.86011	3.94191	0.0947309	0.0240317	2.77782	2.90399	2.92776	2.85009	2.76905	3.05736	3.16335	3.07005	3.19089	2.94331	2.7892	5.11961	5.02088	5.16117	5.05971	4.71782	4.76011	4.77124	4.76119	4.82838
692.52	C37H74O8PN	PE(32:0)						0.549878	0.582637	0.533099	0.555205	0.0251947	0.0453791	0.454483	0.44979	0.440529	0.460858	0.444782	0.712734	0.705402	0.723233	0.721552	0.676755	0.439607	0.411284	0.383064	0.419295	0.419259	0.618175	0.608131	0.620964	0.658296	0.574787
702.54	C39H76O7PN	PE(33:2)						0.215437	0.217372	0.210127	0.214312	0.00375145	0.0175046	0.152775	0.162042	0.158591	0.163992	0.161374	0.201332	0.203734	0.216188	0.205483	0.189657	0.163794	0.204381	0.197751	0.190469	0.210123	0.292151	0.283852	0.308229	0.277678	0.291547
704.56	C39H78O7PN	PE(33:1)						0.919198	0.934005	0.918332	0.923845	0.00880967	0.00953587	0.800389	0.874046	0.881939	0.806502	0.813292	0.835062	0.843415	0.850862	0.852636	0.832212	0.798259	0.869248	0.939005	0.931179	0.928288	1.07863	1.09068	1.11575	1.06573	1.07316
706.57	C39H80O7PN	PE(33:0)						0.0441133	0.0337473	0.0476676	0.0418427	0.00723262	0.172852	0.0297864	0.0304443	0.0325992	0.0235475	0.0489741	0.0773049	0.0569579	0.0607759	0.0614087	0.0787647	0.0207095	0.0315402	0.0236306	0.0171951	0.0305812	0.0423408	0.0369868	0.0630878	0.042387	0.0481758
708.52	C37H74O9PN	PE(32:0-O)						0.00923302	0.0089331	0.00875528	0.0089738	0.000241456	0.0269068	0.00576511	0.00589244	0.00792953	0.00756884	0.00722569	0.010194	0.0164302	0.0156281	0.0141712	0.0186548	0.0112961	0.00756965	0.0111934	0.00793619	0.0118379	0.0158778	0.00774141	0.00811129	0.0129756	0.0124593
714.51	C39H72O8PN	PE(34:3)						0.164143	0.170721	0.158568	0.164477	0.00608373	0.0369882	0.127793	0.139454	0.127753	0.142126	0.138091	0.15376	0.155539	0.15194	0.16415	0.178257	0.128023	0.182933	0.187801	0.179887	0.169676	0.191592	0.178913	0.190165	0.179929	0.202671
716.52	C39H74O8PN	PE(34:2)						22.8887	22.9283	23.0497	22.9556	0.0839297	0.00365618	19.5524	19.7397	19.5833	19.4166	19.7502	19.4655	19.5092	19.4596	19.4784	19.3979	19.3051	26.0926	25.3233	26.0347	25.9427	26.2269	26.2692	26.4212	26.0888	26.5881
718.54	C39H76O8PN	PE(34:1)						44.694	44.606	45.0255	44.7751	0.221232	0.00494095	47.9052	48.2031	47.3366	48.0117	48.0171	44.7417	44.9825	45.0584	44.8874	45.4742	47.4804	42.7345	42.106	42.6848	42.3915	40.6916	40.4128	40.6024	40.8291	41.6737
720.55	C39H78O8PN	PE(34:0)						0.261602	0.267993	0.224719	0.251438	0.0233591	0.0929019	0.253665	0.306407	0.325111	0.247249	0.248082	0.280336	0.36475	0.32819	0.347195	0.326459	0.372772	0.10976	0.0783541	0.08333	0.136136	0.149251	0.0670923	0.100039	0.158303	0.17443
730.54	C40H76O8PN	PE(35:2)						1.20645	1.24468	1.22282	1.22465	0.0191809	0.0156623	1.18185	1.1667	1.11806	1.1656	1.17297	1.67947	1.71202	1.68523	1.66866	1.61986	1.17762	0.75318	0.708918	0.718225	0.707314	1.21306	1.15863	1.17614	1.14445	1.17117
732.55	C40H78O8PN	PE(35:1)						0.90894	0.89728	0.911522	0.905914	0.00758757	0.0083756	1.02715	1.05573	1.02643	1.00497	1.05094	1.34646	1.35494	1.3553	1.38642	1.33175	1.08537	0.474365	0.467637	0.489398	0.504097	0.686979	0.627915	0.668731	0.704144	0.671139
734.57	C40H80O8PN	PE(35:0)						0.0348803	0.0486358	0.0622598	0.0485919	0.0136898	0.28173	0.0326689	0.0363367	0.0220265	0.0285934	0.0321142	0.0594653	0.0733881	0.0555665	0.0543231	0.0632191	0.0178855	0.0239706	0.0236306	0.0251313	0.0187433	0.0423408	0.0421477	0.0468652	0.042387	0.0431921
744.55	C41H78O8PN	PE(36:2)						6.80268	6.83482	6.84177	6.82642	0.0208488	0.00305413	6.4377	6.88336	6.63261	6.68665	6.70625	6.85635	6.93134	7.02048	6.88486	6.91264	6.60917	6.35598	6.19868	6.46932	6.16557	6.96823	6.83395	6.87657	6.98434	6.97054
746.57	C41H80O8PN	PE(36:1)						0.333415	0.394049	0.365776	0.364413	0.0303402	0.0832576	0.502525	0.457646	0.5163	0.497862	0.49215	0.538586	0.540005	0.527014	0.483003	0.504716	0.481026	0.216997	0.191532	0.227504	0.211109	0.242401	0.225361	0.236129	0.242212	0.205162
748.58	C41H82O8PN	PE(36:0)						0.0266732	0.0168736	0.0194562	0.021001	0.00507913	0.241852	0.00768681	0.0196415	0.0202643	0.0294344	0.0208742	0.0195386	0.0219069	0.0199692	0.0200759	0.0269458	0.0244749	0.0176625	0.017412	0.026454	0.0167703	0.0179948	0.0172031	0.0234326	0.0173008	0.021596
758.57	C42H80O8PN	PE(37:2)						0.122081	0.130026	0.14203	0.131379	0.0100431	0.0764437	0.134519	0.140437	0.133921	0.132875	0.131668	0.20558	0.205925	0.197087	0.204302	0.197948	0.14026	0.0630804	0.0584546	0.0621668	0.052284	0.122788	0.115261	0.112657	0.11332	0.12127
760.58	C42H82O8PN	PE(37:1)						0.0153884	0.0119108	0.0145921	0.0139638	0.00182195	0.130477	0.0115302	0.00294622	0.00528635	0.0151377	0.00722569	0.0229366	0.0328603	0.0312562	0.0283425	0.0373096	0.00847208	0.00756965	0.00746229	0.0119043	0.00295947	0.00952667	0.0103219	0.0135188	0.0181659	0.0199348
762.6	C42H84O8PN	PE(37:0)						0.00205178	0	0.00194562	0.00133247	0.00115517	0.866941	0	0.00196415	0.00176212	0.00168197	0.00401427	0.00169901	0.00876275	0.00173645	0	0.00207276	0.00188269	0	0	0	0.00197298	0.00211704	0	0.00180251	0.00173008	0.00166123
772.58	C43H82O8PN	PE(38:2)						0.0266732	0.0287844	0.025293	0.0269169	0.00175841	0.0653276	0.0336298	0.0343726	0.0229075	0.0344803	0.0256914	0.0450237	0.0416231	0.0486207	0.0448756	0.0424915	0.0272989	0.0100929	0.00994973	0.0145497	0.00789193	0.00846815	0.0146227	0.0099138	0.0147057	0.0141205
774.6	C43H84O8PN	PE(38:1)						0	0	0	0	0	#DIV/0!	0	0.00294622	0	0.00252295	0	0	0.00328603	0	0	0.00310913	0	0	0	0	0.00295947	0	0	0.00270376	0.00259512	0
776.61	C43H86O8PN	PE(38:0)						0	0.0029777	0	0.000992567	0.00171918	1.73205	0	0	0	0	0.00240856	0	0	0	0	0	0.00282403	0	0	0	0	0	0.00258047	0	0	0
786.6	C44H84O8PN	PE(39:2)						0	0.0059554	0	0.00198513	0.00343835	1.73205	0.00288255	0	0	0.00252295	0	0	0	0	0	0	0	0	0	0.00396809	0.00295947	0.00317556	0	0.00270376	0.00259512	0.00249185
788.61	C44H86O8PN	PE(39:1)						0.00205178	0.00198513	0	0.00134564	0.00116583	0.866379	0	0	0	0	0	0	0	0.00173645	0.00236187	0	0	0	0.00248743	0	0.00493245	0	0.00172031	0	0.00173008	0.00166123
790.63	C44H88O8PN	PE(39:0)						0	0	0	0	0	#DIV/0!	0.000960851	0	0.000881058	0	0.000802855	0.00339802	0.00109534	0.000868227	0	0	0	0.00126161	0	0	0	0	0.000860157	0	0	0.000830617
800.61	C45H86O8PN	PE(40:2)						0	0	0.00291843	0.000972809	0.00168495	1.73205	0	0	0	0	0	0	0	0	0	0	0	0	0.00373115	0.00396809	0	0	0	0.00270376	0	0.00249185
802.63	C45H88O8PN	PE(40:1)						0	0	0	0	0	#DIV/0!	0	0	0	0.00168197	0.00401427	0	0.00219069	0	0	0	0	0	0	0	0	0	0	0	0	0
814.54	C47H76O8PN	PE(41:2)						0	0	0	0	0	#DIV/0!	0	0	0	0	0	0	0	0	0	0	0	0	0	0	0	0	0	0	0	0
816.55	C47H78O8PN	PE(41:1)						0	0	0	0	0	#DIV/0!	0	0	0	0	0	0	0	0	0	0	0	0	0	0	0	0	0	0	0	0.00249185
818.57	C47H80O8PN	PE(41:0)						0	0	0	0	0	#DIV/0!	0	0.00294622	0	0	0	0	0	0	0	0	0	0	0	0	0	0	0	0	0	0.00249185
828.65	C47H90O8PN	PE(42:2)						0	0	0	0	0	#DIV/0!	0	0	0	0	0	0	0	0	0	0	0	0	0	0	0.00295947	0	0	0	0	0
830.66	C47H92O8PN	PE(42:1)						0	0	0	0	0	#DIV/0!	0	0	0	0	0	0	0	0	0	0	0	0	0	0	0	0	0	0	0	0
842.57	C49H80O8PN	PE(43:2)						0	0	0.00291843	0.000972809	0.00168495	1.73205	0	0	0	0	0	0	0	0	0	0	0	0	0	0.00396809	0	0	0	0	0	0
844.58	C49H82O8PN	PE(43:1)						0	0	0	0	0	#DIV/0!	0	0	0	0	0	0	0	0	0	0	0	0	0	0	0	0	0.00172031	0	0	0
856.68	C49H94O8PN	PE(44:2)						0	0	0	0	0	#DIV/0!	0	0	0	0	0	0	0	0	0	0	0	0	0	0	0	0	0	0	0	0
858.69	C49H96O8PN	PE(44:1)						0	0	0	0	0	#DIV/0!	0	0	0	0	0	0	0	0	0	0	0	0	0	0	0	0	0	0	0	0
860.71	C49H98O8PN	PE(44:0)						0	0	0	0	0	#DIV/0!	0	0	0	0	0	0	0	0	0	0	0	0	0	0	0	0	0	0	0	0
		Total PE						84.239	84.4942	84.7093	84.4808	0.235428	0.00278676	82.1605	83.7817	81.9904	82.3902	82.8827	81.3791	82.3118	81.8564	81.9345	81.9298	81.9166	85.4664	83.4869	85.486	84.783	85.0171	84.3874	85.0604	85.2256	86.3767
608.43	C31H62O8PN	PC(25:0)						0.00136975	0	0	0.000456585	0.000790828	1.73205	0.00128291	0	0	0.00112287	0.00107196	0	0.00584995	0	0.00394192	0.0096863	0.00691277	0.0193715	0	0.00441512	0.00329287	0.00141332	0	0.00120334	0.00115499	0.00110903
648.46	C34H66O8PN	PC(26:1)						0	0	0	0	0	#DIV/0!	0	0.00196688	0	0	0	0	0	0	0	0	0	0	0	0	0	0	0	0	0	0.00166354
650.47	C34H68O8PN	PC(26:0)						0	0.00132526	0.0032472	0.00152415	0.00163271	1.07122	0.00128291	0	0	0	0.00107196	0.00113425	0	0	0.00394192	0.0096863	0	0.00926465	0.00664236	0	0	0	0	0.00120334	0.00461996	0.00277257
662.47	C35H68O8PN	PC(27:1)						0	0.00198789	0	0.00066263	0.00114771	1.73205	0	0	0.00176456	0	0.00160794	0	0	0	0	0.00207564	0	0	0	0.00264907	0	0	0	0	0	0
664.49	C35H70O8PN	PC(27:0)						0	0	0.00129888	0.00043296	0.000749909	1.73205	0.00128291	0	0.00117638	0.00112287	0.0026799	0.00283561	0.00146249	0.00115924	0.00157677	0.00138376	0.00125687	0.00168448	0	0.00176605	0.00131715	0	0.00114847	0.00120334	0.00115499	0
676.49	C36H70O8PN	PC(28:1)						0.00205463	0	0.00194832	0.00133432	0.00115677	0.866941	0.00192437	0.00393375	0.00176456	0.0016843	0.00160794	0.00170137	0.00438746	0.00173887	0.00473031	0.00622691	0.0018853	0.00505344	0.00249089	0.00794721	0.00197572	0	0	0	0.00346497	0
678.51	C36H72O8PN	PC(28:0)						0	0	0	0	0	#DIV/0!	0.00577312	0.0236025	0.00529369	0.0033686	0.0080397	0.00850684	0.0109687	0	0.0118258	0.0207564	0.0113118	0.0101069	0.00249089	0.00529814	0.00197572	0.00423996	0	0.00180501	0.00519746	0
692.52	C37H74O8PN	PC(29:0)						0	0	0.00194832	0.00064944	0.00112486	1.73205	0	0.00196688	0.00176456	0.0016843	0.00160794	0.00170137	0.00219373	0.00173887	0.00236515	0.00207564	0.0018853	0	0.00249089	0	0	0.00211998	0	0	0	0
702.51	C38H72O8PN	PC(30:2)						0	0	0	0	0	#DIV/0!	0	0	0	0	0	0	0	0	0	0	0	0	0	0.00529814	0	0	0	0	0	0
704.52	C38H74O8PN	PC(30:1)						0.00410926	0.00198789	0.00194832	0.00268183	0.00123636	0.461013	0.00192437	0.00393375	0.00352913	0.0033686	0.00321588	0.0051041	0.00438746	0.0052166	0.00709546	0.00207564	0.0037706	0.00505344	0.00249089	0.00264907	0.00395144	0.00423996	0.0017227	0.00541504	0.00346497	0.00166354
706.54	C38H76O8PN	PC(30:0)						0	0.00132526	0.00129888	0.000874714	0.000757639	0.866157	0.00513166	0.00327813	0.00117638	0.00112287	0.00428784	0.00453698	0.00365622	0.00289811	0.00630707	0.0096863	0.00314217	0.0042112	0.00415148	0.00176605	0.00329287	0.00141332	0.00114847	0.00300835	0.00288748	0.00277257
716.52	C39H74O8PN	PC(31:2)						0	0.00132526	0	0.000441754	0.00076514	1.73205	0.00128291	0	0	0.00112287	0	0	0	0.00115924	0	0.00138376	0.00125687	0	0.00166059	0	0	0	0	0.00120334	0.00115499	0.00110903
718.54	C39H76O8PN	PC(31:1)						0	0.00066263	0.00259776	0.0010868	0.00134983	1.24202	0	0.000655625	0.00235275	0.000561434	0.00053598	0	0.000731244	0.000579622	0	0.000691878	0.000628433	0.000842241	0.000830296	0	0.000658574	0.00070666	0.000574235	0.000601671	0.000577495	0.000554514
720.55	C39H78O8PN	PC(31:0)						0.000684877	0	0.00064944	0.000444773	0.000385592	0.866941	0.000641457	0	0.000588188	0.00224574	0.00053598	0.000567123	0.000731244	0.000579622	0.00551869	0.000691878	0	0.000842241	0	0.000883024	0.000658574	0	0.000574235	0	0.000577495	0.000554514
730.54	C40H76O8PN	PC(32:2)						0.00547902	0.00132526	0.00519552	0.00399993	0.00232067	0.580177	0.00128291	0.00327813	0.00294094	0.00112287	0.0026799	0.00283561	0.00584995	0.00637584	0.00630707	0.00553503	0.00125687	0.0042112	0.00166059	0.00441512	0.00526859	0.00565328	0.00459388	0.00661838	0.00461996	0.00277257
732.55	C40H78O8PN	PC(32:1)						0.0541053	0.048372	0.0552024	0.0525599	0.00366808	0.0697885	0.0699189	0.0616288	0.0517606	0.0578277	0.0712853	0.0856355	0.0621557	0.0788286	0.0906642	0.0920198	0.0534168	0.0614836	0.0556298	0.0697589	0.0638817	0.072786	0.0643143	0.0691921	0.059482	0.0571149
734.57	C40H80O8PN	PC(32:0)						0.0130127	0.00463841	0.00454608	0.00739905	0.00486175	0.657078	0.0179608	0.00852313	0.0111756	0.0123515	0.0166154	0.0260876	0.0248623	0.0249237	0.040996	0.0276751	0.0157108	0.0109491	0.000830296	0	0.00658574	0.00918658	0.00746505	0.0186518	0.0109724	0.0105358
740.56	C42H78O7PN	PC(33:4)						0	0	0	0	0	#DIV/0!	0	0	0	0	0	0	0	0	0.00236515	0	0	0	0	0	0	0	0	0	0	0
742.57	C42H80O7PN	PC(33:3)						0	0	0	0	0	#DIV/0!	0	0	0.00176456	0	0	0	0	0	0	0	0	0	0	0	0	0	0	0	0	0
744.59	C42H82O7PN	PC(33:2)						0.00136975	0.00132526	0.00129888	0.0013313	3.5821e-05	0.0269068	0	0.00131125	0.00117638	0.00280717	0.00107196	0.00283561	0.00146249	0.00115924	0.00157677	0.00345939	0.00125687	0.00168448	0	0.00176605	0.00131715	0.0035333	0.00114847	0	0.00115499	0.00443611
746.6	C42H84O7PN	PC(33:1)						0.0150673	0.01259	0.0201326	0.01593	0.00384462	0.241345	0.0218096	0.0144238	0.0182338	0.0190887	0.0133995	0.0243863	0.00950617	0.0301403	0.0268051	0.0235239	0.0138255	0.0185293	0.0107938	0.0114793	0.0164644	0.0240264	0.0160786	0.0150418	0.0161699	0.0171899
748.62	C42H86O7PN	PC(33:0)						0.000684877	0.00066263	0.00259776	0.00131509	0.00111088	0.844719	0.000641457	0.00458938	0.00235275	0.000561434	0.00375186	0.00567123	0.000731244	0.00579622	0.00315354	0.00484315	0.000628433	0.00336896	0.000830296	0	0.000658574	0.00070666	0.00229694	0.0042117	0.000577495	0.00221806
754.54	C42H76O8PN	PC(34:4)						0	0	0	0	0	#DIV/0!	0	0	0	0	0	0	0	0	0	0	0	0	0	0.00264907	0	0	0	0	0	0
756.55	C42H78O8PN	PC(34:3)						0.00273951	0.00066263	0	0.00113405	0.0014293	1.26036	0.000641457	0.000655625	0.000588188	0.000561434	0.00214392	0.00226849	0.000731244	0.00405735	0.000788384	0.000691878	0.000628433	0.000842241	0.000830296	0	0.000658574	0.00070666	0.000574235	0.000601671	0.000577495	0.000554514
758.57	C42H80O8PN	PC(34:2)						0.218476	0.137827	0.191585	0.182629	0.0410635	0.224846	0.231566	0.211111	0.208807	0.234679	0.203136	0.282994	0.277141	0.311836	0.289337	0.299583	0.226864	0.154972	0.190138	0.146582	0.168595	0.219065	0.203853	0.228033	0.211941	0.193525
760.58	C42H82O8PN	PC(34:1)						1.11704	0.730881	1.07677	0.974896	0.21228	0.217746	1.4946	1.34272	1.35107	1.33677	1.3035	1.86583	1.76083	2.12779	1.95992	2.24099	1.47745	0.701586	0.806217	0.719664	0.74814	0.961764	0.872837	0.91454	0.91764	0.83288
762.6	C42H84O8PN	PC(34:0)						0.00205463	0	0.00389664	0.00198376	0.00194929	0.982624	0.00962186	0.00393375	0.012352	0.0101058	0.0112556	0.0289233	0.0263248	0.0226052	0.0331121	0.0103782	0.0301648	0	0	0	0.00395144	0	0	0	0.00519746	0.00831771
786.6	C44H84O8PN	PC(36:2)						0.143824	0.10337	0.111054	0.119416	0.0214842	0.17991	0.148177	0.177019	0.128813	0.16843	0.10934	0.233087	0.16453	0.246919	0.191577	0.251152	0.186645	0.0833818	0.0921628	0.0900684	0.0889075	0.122959	0.115421	0.111911	0.116077	0.118111
788.61	C44H86O8PN	PC(36:1)						0.0123278	0.0139152	0.00389664	0.0100466	0.0053848	0.535985	0.0192437	0.00983438	0.012352	0.0117901	0.00964764	0.0204164	0.0131624	0.0278218	0.0283818	0.0249076	0.0169677	0.00505344	0.00498177	0	0.00395144	0.00423996	0.00344541	0.00180501	0.00692994	0.00499063
790.63	C44H88O8PN	PC(36:0)						0.000684877	0	0.00064944	0.000444773	0.000385592	0.866941	0.00256583	0	0	0.000561434	0.00053598	0.000567123	0	0	0.000788384	0.000691878	0.000628433	0.000842241	0.000830296	0.000883024	0.000658574	0.00070666	0.000574235	0	0	0.000554514
		Total PC						1.59508	1.06418	1.49176	1.38368	0.281469	0.203421	2.03855	1.87837	1.8228	1.87407	1.77463	2.60763	2.38166	2.90333	2.72308	3.05188	2.05749	1.10334	1.18815	1.07994	1.12616	1.43947	1.29777	1.38625	1.37559	1.2654
701.56	C39H77N2O6P	SM(34:1)						0	0	0	0	0	#DIV/0!	0	0	0	0	0.00131768	0	0	0	0	0	0	0	0	0	0	0	0	0	0	0.00136324
703.57	C39H79N2O6P	SM(34:0)						0.0025256	0	0	0.000841865	0.00145815	1.73205	0	0	0	0	0.00395303	0	0	0	0	0.00510283	0	0	0	0	0	0	0.00211758	0	0.00212961	0.00204486
729.59	C41H81N2O6P	SM36:2)						0	0	0	0	0	#DIV/0!	0	0	0	0	0	0	0	0	0	0	0	0	0.00306185	0	0	0	0	0	0	0
731.6	C41H83N2O6P	SM(36:1)						0	0.00488711	0	0.00162904	0.00282158	1.73205	0	0.00241772	0	0	0	0.00209136	0	0.00213745	0.00290729	0.00255141	0	0	0.00306185	0	0	0.00521184	0	0	0	0.00204486
759.64	C43H87N2O6P	SM(38:1)						0.00168373	0	0.00159661	0.00109345	0.000947954	0.866941	0	0.00161182	0.0122912	0	0	0.00975966	0	0.0121122	0	0.0119066	0.00849732	0	0	0.0184523	0	0.00694913	0	0	0	0
761.65	C43H89N2O6P	SM(38:0)						0	0.0505002	0.0207559	0.023752	0.0253831	1.06867	0	0.0306245	0	0.0117321	0.0131768	0	0	0	0.0368257	0	0.00386242	0	0	0.0119397	0	0	0.0374106	0.012573	0	0.00136324
773.65	C44H89N2O6P	SM(39:1)						0.00505119	0.00488711	0.00478983	0.00490938	0.000132096	0.0269068	0.0118274	0.00725317	0.00867616	0.00414076	0.00592954	0.0125481	0.00808974	0.0128247	0.00872188	0.00765424	0.00695235	0.0031059	0.0061237	0.00325629	0.0024286	0.00260592	0.00423517	0.00443752	0.00638882	0.00408972
775.67	C44H91N2O6P	SM(39:0)						0.00505119	0.00733067	0.00718475	0.0065222	0.00127602	0.195642	0.00946191	0.00725317	0.0108452	0.0144926	0.00988256	0.0188222	0.0107863	0.019237	0.0145365	0.0204113	0.0115873	0.0062118	0.00306185	0.00325629	0.0024286	0.00521184	0.00211758	0.00665628	0.00638882	0.00613458
785.65	C45H89N2O6P	SM(40:2)						0.00336746	0.000814519	0.000798305	0.0016601	0.00147864	0.890699	0.000788493	0.000805908	0.000723013	0.000690126	0.00263535	0.00278848	0.00359544	0	0.000969098	0.000850471	0.000772483	0	0.00102062	0.00108543	0	0.000868641	0	0.000739586	0.00283948	0.00068162
787.67	C45H91N2O6P	SM(40:1)						0	0	0.00239492	0.000798305	0.00138271	1.73205	0.00473096	0	0.00216904	0	0.00395303	0.00209136	0.00808974	0.00641235	0	0	0	0	0.0061237	0	0	0	0	0	0	0
801.68	C46H93N2O6P	SM(41:1)						0.0025256	0.00244356	0.00239492	0.00245469	6.60479e-05	0.0269068	0	0	0	0.00207038	0	0.00209136	0.00269658	0.0042749	0.00290729	0.00510283	0	0.0031059	0.00306185	0.00325629	0	0.00260592	0	0	0	0.00204486
803.7	C46H95N2O6P	SM(41:0)						0	0	0	0	0	#DIV/0!	0	0	0	0	0	0.00209136	0	0.00213745	0.00290729	0.00255141	0	0	0	0	0	0	0	0	0.00212961	0
811.67	C47H91N2O6P	SM(42:3)						0.0025256	0.00244356	0.00239492	0.00245469	6.60479e-05	0.0269068	0	0	0	0	0	0.00209136	0	0	0.00290729	0	0.00231745	0.0031059	0	0	0	0.00260592	0	0	0	0
813.68	C47H93N2O6P	SM(42:2)						0.000841865	0	0	0.000280622	0.000486051	1.73205	0	0	0	0	0	0	0	0	0	0	0	0	0	0	0	0	0	0	0.00283948	0
815.7	C47H95N2O6P	SM(42:1)						0	0	0	0	0	#DIV/0!	0	0.00161182	0	0.00138025	0.00131768	0.00139424	0	0.00142497	0.0019382	0	0.00154497	0	0	0.00217086	0	0.00173728	0	0	0.00141974	0
827.7	C48H95N2O6P	SM(43:2)						0	0	0	0	0	#DIV/0!	0	0	0	0	0	0	0	0	0	0	0	0	0	0	0.0024286	0	0	0	0	0
829.71	C48H97N2O6P	SM(43:0)						0	0	0	0	0	#DIV/0!	0	0	0	0	0	0	0	0	0	0	0	0	0	0	0	0	0	0	0	0
843.73	C49H99N2O6P	SM(44:0)						0	0	0	0	0	#DIV/0!	0	0	0	0	0	0	0	0	0	0	0	0	0	0	0	0	0	0	0	0
857.75	C50H101N2O6P	SM(45:0)						0	0	0	0	0	#DIV/0!	0	0	0	0	0	0	0	0	0	0	0	0	0	0	0	0	0	0	0	0
		Total SM						0.0235722	0.0733067	0.0423102	0.0463964	0.0251178	0.541373	0.0268087	0.0515781	0.0347046	0.0345063	0.0421656	0.0557695	0.0332578	0.0605611	0.0746206	0.0561311	0.0355342	0.0155295	0.0255154	0.0434172	0.0072858	0.0277965	0.045881	0.0244063	0.0241355	0.019767
705.59	C39H81N2O6P	DSM(34:0)						0	0	0.00239492	0.000798305	0.00138271	1.73205	0.00236548	0	0.00216904	0	0	0	0	0	0	0	0	0.0031059	0	0	0	0	0	0	0	0
733.62	C41H85N2O6P	DSM(36:1)						0	0	0	0	0	#DIV/0!	0	0	0	0	0	0	0.00269658	0.00641235	0	0.00255141	0	0.0031059	0	0	0	0	0.00211758	0	0.00212961	0
789.68	C45H93N2O6P	DSM(40:1)						0.00420933	0.00162904	0.00399153	0.00327663	0.00143101	0.436731	0	0.00644727	0	0.00345063	0	0.00557695	0.00719088	0.00356241	0	0.00170094	0.00154497	0	0	0.00217086	0	0.0043432	0.00352931	0.00147917	0.00354935	0.0034081
817.71	C47H97N2O6P	DSM(42:1)						0	0	0.00159661	0.000532203	0.000921803	1.73205	0	0	0.00144603	0	0	0	0	0	0.0019382	0	0	0	0	0.00217086	0	0	0	0	0.00141974	0
831.73	C48H99N2O6P	DSM(43:0)						0	0	0	0	0	#DIV/0!	0	0	0	2.68293e-19	0	2.71012e-19	3.4944e-19	0	0	0	0	4.02483e-19	0	0	3.14714e-19	3.37692e-19	0	2.87521e-19	0	0
845.75	C49H101N2O6P	DSM(44:0)						0	0	0	0	0	#DIV/0!	0	0	0	0	0	0	0	0	0	0	0	0	0	0	0	0	0	0	0	0
859.76	C50H103N2O6P	DSM(45:0)						3.27283e-19	0	0	1.09094e-19	1.88957e-19	1.73205	3.06534e-19	0	0	2.68293e-19	0	0	3.4944e-19	2.76984e-19	0	3.30629e-19	0	0	0	4.21971e-19	3.14714e-19	3.37692e-19	2.7441e-19	2.87521e-19	0.00212961	0.00204486
		Total DSM						0.00420933	0.00162904	0.00798305	0.00460714	0.00319563	0.693626	0.00236548	0.00644727	0.00361506	0.00345063	0	0.00557695	0.00988746	0.00997476	0.0019382	0.00425236	0.00154497	0.0062118	0	0.00434172	6.29427e-19	0.0043432	0.00564689	0.00147917	0.0092283	0.00545296
680.45	C34H63O10P	PG(28:2)						0	0	0.0175564	0.00585214	0.0101362	1.73205	0	0	0	0.00131977	0.00125993	0.00333285	0	0.00953766	0	0.00406602	0.00147727	0	0	0	0	0.00415288	0	0	0	0.00716926
682.46	C34H65O10P	PG(28:1)						0	0.00233648	0.00228997	0.00154215	0.00133574	0.866157	0.00904729	0.0462356	0	0	0.0359081	0	0.0257841	0.0122627	0.0833969	0.0195169	0.0332385	0.0207886	0.00585535	0.0498176	0.0301883	0.00747519	0.00809916	0.0148507	0.0162903	0.00391051
684.48	C34H67O10P	PG(28:0)						0.00241492	0	0	0.000804974	0.00139426	1.73205	0	0	0	0	0	0	0	0	0	0	0	0	0	0	0	0	0	0	0	0
708.48	C36H67O10P	PG(30:2)						0	0.00155765	0	0.000519217	0.000899311	1.73205	0.00150788	0	0	0	0	0	0	0	0.0129728	0	0.00147727	0.00197986	0	0.00830293	0.00619247	0	0	0.00141435	0.0054301	0
710.5	C36H69O10P	PG(30:1)						0.0265642	0.0327107	0.0206097	0.0266282	0.00605074	0.227231	0.0135709	0.0277413	0.00622197	0.0158372	0.0226788	0.0319954	0.0283626	0.0183941	0.0166794	0.0219565	0.0177272	0.0326678	0.0146384	0.0404768	0.0464435	0.0299008	0.0182231	0.0381876	0.0162903	0.0195525
712.51	C36H71O10P	PG(30:0)						0.0160995	0	0.0129765	0.00969199	0.00853753	0.880884	0.00829335	0	0.00760463	0.0131977	0	0.00533257	0.00429736	0	0.00185326	0.0235829	0.00147727	0	0	0	0.013159	0.00664461	0	0.00141435	0.00339381	0.00716926
722.5	C37H69O10P	PG(31:2)						0	0	0	0	0	#DIV/0!	0.00150788	0	0	0	0	0	0	0	0	0.00406602	0.028068	0.00197986	0	0	0	0	0	0.012022	0.00135752	0.00325876
724.51	C37H71O10P	PG(31:1)						0	0	0	0	0	#DIV/0!	0	0.00231178	0	0	0	0.00199971	0.00257841	0.00204378	0.00833969	0.0170773	0	0.0029698	0.00292768	0.0093408	0.00696653	0	0.00809916	0.00848613	0.00814515	0
726.53	C37H73O10P	PG(31:0)						0	0.00467296	0	0.00155765	0.00269793	1.73205	0	0	0	0	0	0	0	0	0	0	0.0155113	0	0.00585535	0	0.00696653	0	0	0	0.00203629	0.00391051
736.51	C38H71O10P	PG(32:2)						0.0796925	0.0957956	0.0664091	0.0806324	0.0147158	0.182505	0.0361891	0.0439238	0.0414798	0.0633489	0.0585869	0.0699899	0.0489899	0.0592698	0.0639376	0.0463526	0.0731246	0.118792	0.137601	0.12143	0.125398	0.149504	0.125537	0.116684	0.111996	0.113405
738.53	C38H73O10P	PG(32:1)						0.487815	0.502343	0.512953	0.501037	0.0126201	0.0251879	0.454626	0.393002	0.447982	0.447402	0.468695	0.501928	0.443487	0.445545	0.469802	0.431811	0.418805	0.513775	0.585535	0.632061	0.743096	0.617949	0.664131	0.555841	0.600705	0.514232
740.54	C38H75O10P	PG(32:0)						0.0603731	0.0420566	0.0366395	0.0463564	0.0124373	0.268298	0.0474983	0.0531709	0.0394058	0.0395931	0.0453576	0.0899871	0.074774	0.0878827	0.080617	0.104903	0.0598293	0.044547	0.0409875	0.031136	0.0116109	0.0299008	0.0647933	0.0615244	0.0325806	0.0547471
750.53	C39H73O10P	PG(33:2)						0.0346139	0.0288166	0.0396928	0.0343744	0.00544207	0.158317	0.0369431	0.0354473	0.0297272	0.0323343	0.0251987	0.0386611	0.01633	0.031338	0.0315055	0.0300885	0.0184658	0.0277181	0.0302527	0.0384011	0.0239958	0.0481734	0.0492699	0.0388947	0.0393682	0.0417121
752.54	C39H75O10P	PG(33:1)						0.108672	0.123833	0.130528	0.121011	0.0111983	0.0925398	0.137971	0.122524	0.122365	0.091064	0.120954	0.159977	0.149548	0.132846	0.150114	0.12198	0.128522	0.0950335	0.137601	0.130771	0.12772	0.137045	0.149834	0.144264	0.166975	0.105584
754.56	C39H77O10P	PG(33:0)						0	0.0163554	0.00228997	0.00621511	0.00885604	1.42492	0.0113091	0	0	0.00791861	0.0075596	0.00199971	0.0103137	0	0	0.012198	0.0044318	0.00593959	0.00585535	0	0	0	0	0.0106077	0.00407257	0
756.54	C38H75O11P	PG(32:0-O)						0	0	0	0	0	#DIV/0!	0	0	0	0	0	0.00133314	0	0.00136252	0.00463316	0	0	0.00197986	0.00487946	0	0	0	0	0.00353589	0	0
762.53	C40H73O10P	PG(34:3)						0.0064398	0.0109036	0.00381662	0.00705333	0.00358309	0.508	0.0218643	0.0131001	0.0138266	0.00923838	0.0163791	0.00933199	0.00429736	0.015669	0.0157527	0.0187037	0.0147727	0.00494966	0.0107348	0.0207573	0.0224477	0.0166115	0.0155234	0.0162651	0.0054301	0.00325876
764.54	C40H75O10P	PG(34:2)						3.6731	3.52107	3.7212	3.63846	0.104464	0.028711	3.73427	3.06542	3.60045	3.88804	3.72499	3.4575	3.19466	3.29867	3.22746	2.91777	4.00856	3.87855	4.11631	4.16911	4.2519	3.8248	3.70334	3.54508	3.66735	3.35326
766.56	C40H77O10P	PG(34:1)						5.90851	5.92687	6.08368	5.97302	0.0962755	0.0161184	7.26422	6.00754	7.00525	7.06472	7.18855	7.40427	6.9196	7.01563	6.79036	6.45927	7.58871	4.78038	5.17809	5.11149	5.79306	5.40373	5.17266	5.12067	5.27738	4.87184
768.57	C40H79O10P	PG(34:0)						0	0.00700944	0.0847289	0.0305794	0.0470256	1.53782	0.00904729	0.00693534	0.0974776	0.0554303	0	0	0.00773524	0	0.0611577	0.0292753	0	0.0356376	0.0117107	0	0	0	0.0323966	0	0.00814515	0
778.56	C41H77O10P	PG(35:2)						0.460445	0.401096	0.381662	0.414401	0.0410426	0.0990409	0.52625	0.447714	0.494992	0.45664	0.458616	0.591248	0.51998	0.587929	0.60787	0.504186	0.553236	0.180168	0.239094	0.232482	0.270921	0.34552	0.33949	0.351467	0.367889	0.333697
780.57	C41H79O10P	PG(35:1)						0.261617	0.283493	0.26869	0.271266	0.0111633	0.0411526	0.407882	0.326731	0.392676	0.360957	0.304904	0.524591	0.464974	0.46462	0.517987	0.452141	0.368578	0.110872	0.106372	0.116241	0.13546	0.185219	0.166708	0.174673	0.188017	0.162938
782.59	C41H81O10P	PG(35:0)						0	0	0.00534326	0.00178109	0.00308493	1.73205	0	0	0	0.0164971	0.00251987	0.0206637	0.00343789	0.00681262	0.000926632	0.000813203	0	0	0	0.00415147	0.00541841	0	0.0067493	0.000707177	0	0
790.56	C42H77O10P	PG(36:3)						0.0120746	0.0116824	0.00228997	0.00868233	0.00553942	0.638011	1.22614e-18	0.00924712	0.00829596	0.00989827	0.00944951	0.00599914	0.0128921	0.0143065	0.0111196	0.00731883	0.0022159	1.60993e-18	0	0.0062272	1.25885e-18	0.00498346	0.0141735	0.0127292	0.0122177	0.00586576
792.57	C42H79O10P	PG(36:2)						1.16399	1.23132	1.12208	1.17247	0.0551105	0.0470039	1.38423	1.14895	1.3792	1.41743	1.39475	1.44979	1.25311	1.30598	1.24817	1.16613	1.46692	0.997852	1.06275	1.00258	1.07749	1.09138	1.07111	1.08835	1.02018	1.04802
794.59	C42H81O10P	PG(36:1)						0.106257	0.0397201	0.0457994	0.0639254	0.0367857	0.575448	0.106306	0.0670416	0.0891816	0.0930437	0.0888253	0.0459934	0.110872	0.0878827	0.105636	0.0780675	0.08642	0.0534563	0.0263491	0.031136	0.0208996	0.0348842	0.0303718	0.0233368	0.0366532	0.0273735
796.6	C42H83O10P	PG(36:0)						0	0	0	0	0	#DIV/0!	0.0113091	0	0.00207399	0.00395931	0	0.00999856	0.00773524	0.00408757	0.0138995	0.00975844	0.0022159	0	0.0117107	0	1.25885e-18	0.00996692	0.0101239	0	0.00203629	0.00391051
806.59	C43H81O10P	PG(37:2)						0.0410537	0.053739	0.0641191	0.0529706	0.0115519	0.218081	0.0520219	0.0485474	0.0477018	0.051471	0.0529172	0.0919868	0.0773524	0.100145	0.0833969	0.0463526	0.0553975	0.0267282	0.0175661	0.0249088	0.0208996	0.0373759	0.0283471	0.0381876	0.028508	0.0273735
808.6	C43H83O10P	PG(37:1)						0.00241492	0.00233648	0	0.0015838	0.00137217	0.866379	0	0	0.00622197	0	0.00944951	0	0.00257841	0.00204378	0.00833969	0.0146377	0	0	0	0	0	0.00249173	0.00202479	0.00212153	0	0.00586576
810.62	C43H85O10P	PG(37:0)						3.27283e-19	0	3.10349e-19	2.12544e-19	1.84263e-19	0.866941	0	0	0	0.00395931	0	0	0	0.00408757	0.0027799	0	0.0022159	4.02483e-19	0.00585535	4.21971e-19	0	0	0	0	0	0
820.6	C44H83O10P	PG(38:2)						0.0032199	0.00545178	0.00534326	0.00467165	0.00125842	0.269374	0.00527758	0.000770593	0.00483931	0.0105581	0.00818957	0.0126648	0.00859471	0.00681262	0.017606	0.0203301	0.00295453	0	0	0.00415147	0.00309623	0	0	0.000707177	0.00271505	0
822.62	C44H85O10P	PG(38:1)						0.0104647	0	0	0.00348822	0.00604178	1.73205	0	0	0	0	0	0	0.000859471	0.00476883	0.00926632	0	0	0	0	0	0.000774059	0	0	0.00282871	0	0.000651751
824.64	C44H87O10P	PG(38:0)						0	0	0	0	0	#DIV/0!	0	0	0	0	0.0018899	0	0	0	0	0.00975844	0	0.0029698	0	0.0093408	0	0	0	0	0	0
834.62	C45H85O10P	PG(39:2)						0	0.00155765	0.00152665	0.0010281	0.000890495	0.866157	0	0	0	0.00527907	0	0.00733228	0	0	0	0.00406602	0	0.00494966	0.00487946	0	0.00619247	0	0	0.00141435	0.00746638	0
836.64	C45H87O10P	PG(39:1)						0	0	0	0	0	#DIV/0!	0	0.00462356	0	0	0.0056697	0	0	0.00204378	0.0027799	0	0.0022159	0	0.00878303	0	0.00232218	0	0	0.00212153	0	0
838.65	C45H89O10P	PG(39:0)						0	0.0389413	0	0.0129804	0.0224828	1.73205	0	0.045465	0.00553064	0.0310146	0.00881954	0.00733228	0.0171894	0.0197566	0.0240924	0.00894523	0	0.0108893	0.0107348	0	0	0.0340536	0.0114738	0	0	0.0189008
848.64	C46H87O10P	PG(40:2)						0	0.00389413	0.00839655	0.00409689	0.00420195	1.02564	0	0.00154119	0	0	0	0	0.00687577	0	0	0.00162641	0.00369316	0.00197986	0	0	0	0	0	0.00141435	0	0.00325876
850.65	C46H89O10P	PG(40:1)						0	0	0	0	0	#DIV/0!	0	0	0	0	0	0	0	0	0.0185326	0	0	0	0	0	0	0	0	0	0	0
852.67	C46H91O10P	PG(40:0)						0	0	0	0	0	#DIV/0!	0	0.00231178	0.00207399	0	0	0.00199971	0.00257841	0.00204378	0	0	0	0	0.00292768	0.0031136	0	0.00249173	0	0.00212153	0	0
		Total pos scan PG						12.4658	12.3896	12.6406	12.4987	0.128713	0.0102981	14.2811	11.9203	13.8446	14.1902	14.0621	14.5472	13.4198	13.7438	13.691	12.5868	14.9603	10.9576	11.7859	11.7974	12.7526	12.0243	11.6925	11.3919	11.6326	10.7409
661.41	C34H63O10P	PG(28:2)						0	0	0	0	0	#DIV/0!	0	0	0	0	0	0	0	0	0	0	0	0	0	0	0	0	0	0	0	0
663.42	C34H65O10P	PG(28:1)						0	0	0	0	0	#DIV/0!	0	0	0	0	0	0	0	0	0	0	0	0	0	0	0	0	0	0	0	0
665.44	C34H67O10P	PG(28:0)						0	0	0	0	0	#DIV/0!	0	0	0	0	0	0	0	0	0	0	0	0	0	0	0	0	0	0	0	0
689.44	C36H67O10P	PG(30:2)						0	0	0	0	0	#DIV/0!	0	0	0	0	0	0	0	0	0	0.0813203	0	0	0	0	0	0.015781	0	0.0367732	0.0800939	0.00456226
691.45	C36H69O10P	PG(30:1)						0	0	0	0	0	#DIV/0!	0	0	0.0124439	0	0	0	0	0	0	0	0	0	0	0	0	0	0	0	0	0
693.47	C36H71O10P	PG(30:0)						0	0	0	0	0	#DIV/0!	0.0731322	0	0	0	0	0.0246631	0	0.0742575	0	0	0	0	0	0.222103	0	0	0	0	0	0
703.45	C37H69O10P	PG(31:2)						0	0	0	0	0	#DIV/0!	0	0	0	0	0.0289785	0	0.0395357	0	0.0426251	0	0	0	0.115155	0.187854	0	0	0	0	0.0963842	0.0573541
705.47	C37H71O10P	PG(31:1)						0	0	0	0	0	#DIV/0!	0	0	0	0	0	0	0	0	0	0	0	0	0	0	0	0	0	0	0	0
707.48	C37H73O10P	PG(31:0)						0.00804974	0.0965745	0.149611	0.0847452	0.0715183	0.843922	0.129678	0.141789	0.118909	0.0184768	0	0.0266628	0.168456	0	0	0.0496054	0.138124	0	0.018542	0	0	0.070599	0.0998896	0.0388947	0	0.117967
717.47	C38H71O10P	PG(32:2)						0.481375	0.419009	0.479367	0.459917	0.0354418	0.0770613	0.204318	0.504738	0.444525	0.252076	0	0	0.369573	0.399219	0.44293	0.542406	0.297669	0.461308	0.48697	0.209649	0.358389	0.324755	0.389435	0.26802	0.471061	0.401479
719.48	C38H73O10P	PG(32:1)						0.340504	0.29206	0.318306	0.316957	0.0242503	0.07651	0.291775	0.245049	0.385762	0.269233	0.274036	0.321954	0.335194	0.261604	0.353047	0.300072	0.303578	0.418741	0.614812	0.417222	0.424958	0.378743	0.615536	0.439157	0.431693	0.355856
721.5	C38H75O10P	PG(32:0)						0	0	0.103812	0.034604	0.0599358	1.73205	0.186223	0.134854	0	0.244157	0	0.204637	0	0.0395132	0	0.296006	0.222328	0.110872	0	0.178513	0	0.0132892	0	0	0	0.125788
731.48	C39H73O10P	PG(33:2)						0	0	0.238157	0.0793856	0.1375	1.73205	0	0	0	0	0.0737061	0.0679902	0	0	0	0	0	0.115822	0	0.308246	0	0	0	0	0	0
733.5	C39H75O10P	PG(33:1)						0.205268	0.191591	0.164878	0.187246	0.020543	0.109711	0.0452364	0	0.149327	0	0	0.187973	0	0.28613	0.303009	0.139058	0.110795	0	0	0	0	0.164454	0.24095	0.15275	0.260645	0.0958074
735.52	C39H77O10P	PG(33:0)						0	0	0	0	0	#DIV/0!	0	0	0	0	0	0	0.874082	0	0	0	0	0	0	0	0	0	0	0	0	0
737.49	C38H75O11P	PG(32:0-O)						0.444346	0.16589	0.201517	0.270584	0.151533	0.56002	0.196778	0.159513	0.309025	0.249436	0.247577	0.293958	0	0.216641	0.353047	0	0.374487	0.240554	0.336683	0.308246	0.202029	0.224256	0.157934	0.133656	0.254536	0.150555
743.48	C40H73O10P	PG(34:3)						0	0	0	0	0	#DIV/0!	0	0	0	0	0	0	0	0	0	0	0	0	0	0	0	0	0	0	0	0
745.5	C40H75O10P	PG(34:2)						3.84697	3.33182	3.68227	3.62035	0.263099	0.0726723	3.95819	2.85274	3.53408	3.36343	3.4434	3.4615	3.4525	2.88174	3.22746	3.08367	3.10891	3.33211	4.453	3.66782	3.95931	3.76749	3.69929	3.16532	3.63274	2.96416
747.52	C40H77O10P	PG(34:1)						6.79318	6.6613	6.24246	6.56565	0.287553	0.0437966	6.82392	6.26492	7.20919	6.99213	7.08713	7.41093	7.60116	7.56405	7.88656	7.06511	6.95349	5.41691	5.66213	5.6325	5.92619	5.86802	5.50945	5.11926	4.92578	4.89791
749.53	C40H79O10P	PG(34:0)						0	0	0.000763323	0.000254441	0.000440705	1.73205	0.00301576	0	0	0.000659884	0.106464	0.0406608	0	0.0190753	0.0620843	0.503373	0	0	0.205913	0	0	0	0	0	0	0.00847276
759.52	C41H77O10P	PG(35:2)						2.09615	1.77806	0	1.2914	1.12964	0.874739	0	0.45542	0	0	0.738951	0	0.706485	0	1.21759	2.95437	0	0	4.81603	0	0	0	1.42545	0	0	0
761.53	C41H79O10P	PG(35:1)						0	0	0.321359	0.10712	0.185537	1.73205	0.012063	0	0.274458	0	0.446647	0.512593	0.501072	0.303161	0.367873	0	0.155852	0.0306879	0	0	0.151716	0.426916	0.241625	0.125878	0.234852	0
763.55	C41H81O10P	PG(35:0)						0	0.0599696	0	0.0199899	0.0346235	1.73205	0	0	0	0	0	0	0.159002	0.0667636	0.0518914	0	0	0	0	0	0	0	0	0	0	0.0267218
771.52	C42H77O10P	PG(36:3)						0	0	0	0	0	#DIV/0!	0	0	0	0	0	0	0	0	0	0	0	0	0	0	0	0	0	0	0.0509072	0
773.53	C42H79O10P	PG(36:2)						0.996558	1.38242	1.05262	1.14387	0.208484	0.182263	1.2523	1.03722	1.2914	1.28809	1.37711	1.26515	1.33218	1.39931	1.18053	1.76302	1.23795	0.898858	1.0442	0.83652	0.851465	1.30234	1.10689	0.943374	0.874924	0.801002
775.55	C42H81O10P	PG(36:1)						0.112696	0.0693155	0.267163	0.149725	0.103992	0.69455	0.0874571	0.0917006	0.134118	0.314105	0.156232	0.359282	0.135796	0.0872015	0.335441	0.206554	0.138863	0.00791946	0.0487946	0.163983	0.161778	0.141198	0.086391	0.200838	0.0848453	0.124484
777.56	C42H83O10P	PG(36:0)						0	0	0	0	0	#DIV/0!	0	0	0	0	0	0	0	0	0	0	0	0	0	0	0	0	0	0	0	0
787.55	C43H81O10P	PG(37:2)						0	0	0	0	0	#DIV/0!	0.0972583	0	0	0	0	0.129981	0	0.149196	0	0	0	0.0653355	0	0	0	0	0	0.108198	0	0
789.56	C43H83O10P	PG(37:1)						0	0	0	0	0	#DIV/0!	0	0	0	0.0534506	0	0.0239965	0	0.00408757	0.119535	0	0	0.0623657	0	0	0	0.134553	0	0.0403091	0	0.0723444
791.58	C43H85O10P	PG(37:0)						0	0	0	0	0	#DIV/0!	0	0	0	0	0	0.100652	0.222603	0.0967391	0.17328	0.178905	0	0	0	0	0	0.140367	0	0	0	0.0866829
801.56	C44H83O10P	PG(38:2)						0	0	0	0	0	#DIV/0!	0	0	0	0	0	0	0	0	0	0	0	0	0	0	0	0	0	0	0	0
803.58	C44H85O10P	PG(38:1)						0.222173	0	0.121368	0.114514	0.111245	0.971455	0.271419	0.108654	0.286211	0.267253	0.357191	0.227967	0.384184	0.267736	0.478142	0.0853863	0.201647	0.249463	0.20201	0.186816	0.325105	0	0	0.352174	0.189375	0.273735
805.59	C44H87O10P	PG(38:0)						0.594876	0.638638	0.511426	0.581647	0.0646292	0.111114	0.491569	0.456191	0.486005	0.448061	0.493894	0.552587	0.472709	0.722137	0.606944	0.596078	0.499316	0.639496	0.791449	0.455623	0.541841	0.434391	0.118113	0.238319	0.324448	0.290029
815.58	C45H85O10P	PG(39:2)						0	0	0	0	0	#DIV/0!	0	0	0	0	0	0	0	0	0	0	0	0	0	0	0	0	0	0	0	0
817.59	C45H87O10P	PG(39:1)						0.400877	0	0.343495	0.248124	0.216789	0.873711	0	0	0.0663677	0	0.292935	0.163976	0	0	0.358606	0	0	0.112852	0.099541	0	0	0	0	0.184573	0	0.166197
819.61	C45H89O10P	PG(39:0)						0	0	0	0	0	#DIV/0!	0.0263879	0	0.00967862	0	0.0674065	0	0.0945419	0.211872	0.00463316	0.0406602	0.0546588	0.186107	0.063433	0	0.0201255	0.233392	0	0.122342	0.170369	0.0267218
829.59	C46H87O10P	PG(40:2)						0	0.147198	0.132818	0.0933388	0.0811529	0.869445	0.108567	0.0739769	0.190807	0.0811658	0.139853	0.0239965	0	0	0.202932	0	0.146249	0	0.0204937	0	0.155586	0.151995	0	0.169723	0.164939	0
831.61	C46H89O10P	PG(40:1)						0.206878	0	0.106865	0.104581	0.103458	0.989261	0	0	0.117526	0.102282	0.0881954	0.0833213	0.25956	0.115814	0	0	0	0	0	0	0	0	0	0	0	0.110798
833.62	C46H91O10P	PG(40:0)						0	0	0	0	0	#DIV/0!	0.00150788	0.00385296	0	0	0	0	0	0	0.0185326	0.0162641	0.0147727	0.0197986	0.0195178	0.0207573	0.0154812	0.00415288	0.0134986	0.0141435	0.0135752	0
857.62	C48H91O10P	PG(42:2)						0	0.076325	0	0.0254417	0.0440662	1.73205	0	0	0.0801943	0.00131977	0	0	0	0	0.129728	0	0	0	0	0	0.00619247	0	0.122837	0	0.229422	0
859.64	C48H93O10P	PG(42:1)						0.0700328	0	0	0.0233443	0.0404334	1.73205	0	0	0	0	0	0	0	0	0	0	0	0	0	0	0	0	0	0.0891043	0.00203629	0
		Total neg scan PG						16.8199	15.3102	14.4383	15.5228	1.205	0.0776275	14.2608	12.5306	15.1	13.9453	15.4197	15.4844	17.1086	15.1662	17.9164	17.9019	13.9587	12.3692	18.9987	12.7959	13.1002	13.7967	13.8273	11.9428	12.4926	11.1586
793.54	C40H79O11PN2	LysylPG(28:0)						0.0796925	0.306079	0.0435094	0.143094	0.142304	0.994482	0.106306	0.228866	0.0871076	0.0554303	0.0340182	0.0919868	0.208852	0.07562	0.169574	0.119541	0.0997154	0.460319	0.245925	0.308246	0	0	0.303718	0.176087	0.166975	0
817.54	C42H79O11PN2	LysylPG(30:2)						0	0	0.0580126	0.0193375	0.0334936	1.73205	0	0.0331355	0.185276	0	0	0	0.0369573	0	0	0.137431	0	0	0	0.131809	0.105272	0	0.0857161	0.0410163	0.100457	0.110146
819.56	C42H81O11PN2	LysylPG(30:1)						0	0.150313	0	0.0501045	0.0867835	1.73205	0.0686086	0.0123295	0.135501	0	0.0478775	0	0.140094	0.0088564	0	0	0.0871587	0.0692953	0.214696	0.0664235	0.0495398	0.0531569	0.280096	0.244683	0	0.139475
821.57	C42H83O11PN2	LysylPG(30:0)						0.0354189	0.162775	0.00381662	0.0673367	0.0841486	1.24967	0.0784098	0.103259	0.12997	0.106241	0.243167	0.121316	0	0.138296	0.168647	0.0723751	0	0.165319	0.321069	0.0145301	0.13159	0	0.00742423	0.154165	0.152043	0.183142
831.56	C43H81O11PN2	LysylPG(31:2)						0	0	0	0	0	#DIV/0!	0	0.133313	0	0.0448721	0.0617368	0.0633242	0	0.0238442	0	0	0	0	0.101493	0	0	0	0	0	0	0
833.57	C43H83O11PN2	LysylPG(31:1)						0.063593	0.0989109	0	0.054168	0.0501245	0.925353	0.088965	0.0400708	0.0297272	0	0	0	0.194241	0	0.0287256	0.0300885	0	0.107903	0.19713	0	0.281757	0.0282396	0.0857161	0	0.0943479	0
835.59	C43H85O11PN2	LysylPG(31:0)						0	0	0	0	0	#DIV/0!	0	0	0	0	0	0	0	0	0	0	0	0	0	0	0	0	0	0	0	0
845.57	C44H83O11PN2	LysylPG(32:2)						0	0	0	0	0	#DIV/0!	0	0.125607	0	0	0	0	0.0137515	0.0844764	0.0315055	0	0	0.119782	0	0	0	0	0.0411707	0	0	0.00651751
847.59	C44H85O11PN2	LysylPG(32:1)						0	0.0646426	0.00610658	0.0235831	0.0356894	1.51335	0.10329	0.0755181	0.0304185	0.100302	0.00314984	0.143313	0	0.101508	0.00741305	0.135805	0.072386	0.177198	0.0312286	0.160869	0	0.40283	0.128912	0.185988	0.0441195	0.0716926
849.6	C44H87O11PN2	LysylPG(32:0)						0	0	0.0175564	0.00585214	0.0101362	1.73205	0	0.11713	0	0	0.0503974	0	0	0	0	0	0	0.00494966	0	0	0	0	0.0317217	0	0	0.165545
859.59	C45H85O11PN2	LysylPG(33:2)						0.15536	0.176015	0.204571	0.178648	0.0247107	0.13832	0.145511	0.160283	0.106465	0.0917239	0.114024	0	0.253544	0.059951	0.0620843	0.259412	0.0960223	0.217785	0.402068	0	0.0890168	0.257479	0.105964	0.204374	0.102493	0.0671304
861.6	C45H87O11PN2	LysylPG(33:1)						0	0	0	0	0	#DIV/0!	0	0.0739769	0.101626	0	0	0	0	0	0	0	0	0	0	0	0	0	0	0.0381876	0	0
863.62	C45H89O11PN2	LysylPG(33:0)						0	0	0.0465627	0.0155209	0.026883	1.73205	0.000753941	0.0655004	0	0	0.0157492	0	0	0	0	0.0105716	0	0	0.0243973	0	0.0495398	0	0.132286	0	0	0.108191
869.57	C46H83O11PN2	LysylPG(34:4)						0.095792	0.0903438	0	0.0620453	0.0538018	0.867138	0.105552	0	0.0387145	0.0884245	0.0541772	0.0513259	0.00945419	0.0340631	0.0546713	0.189476	0	0.186107	0	0.00830293	0.00154812	0.076413	0.0317217	0.20296	0.0624461	0.0716926
871.59	C46H85O11PN2	LysylPG(34:3)						0.107867	0.0202495	0.157245	0.0951202	0.0693813	0.729407	0.0354352	0	0.0283445	0.11614	0.0314984	0	0.138375	0.0422382	0	0.0504186	0	0.0494966	0.148336	0	0	0.049004	0.128912	0.0693034	0.200914	0.0110798
873.6	C46H87O11PN2	LysylPG(34:2)						0	0.103584	0.0122132	0.038599	0.0566089	1.46659	0.104798	0.231948	0.0919469	0.0897443	0	0.150645	0.119467	0	0.18162	0.178905	0.131477	0	0.270322	0.0477419	0.0541841	0	0.140385	0.0367732	0.0821302	0.0202043
875.62	C46H89O11PN2	LysylPG(34:1)						0.119136	0.0568543	0.0374028	0.0711311	0.0426961	0.600245	0	0.0423826	0.0483931	0.143195	0	0.0646574	0	0.164184	0.145481	0.0935184	0	0.0217785	0.0741678	0	0.0147071	0.015781	0	0.149214	0	0
877.63	C46H91O11PN2	LysylPG(34:0)						0.0853273	0.00778826	0	0.0310385	0.0471765	1.51993	0.140987	0.0562533	0.237126	0.0362936	0.0970149	0	0.222603	0.203016	0	0.154509	0.0228976	0.14948	0.0653848	0.138036	0	0	0.164683	0	0.104529	0.02607
887.62	C47H89O11PN2	LysylPG(35:2)						0.107867	0	0	0.0359555	0.0622768	1.73205	0	0	0.231596	0	0	0.125315	0.0790714	0	0.0769104	0	0.123352	0	0.00487946	0	0	0.00166115	0	0.0311158	0	0.00716926
889.63	C47H91O11PN2	LysylPG(35:1)						0.285766	0.297512	0	0.194426	0.16848	0.866552	0.104798	0.185713	0	0.261974	0.104575	0.0146646	0	0.137615	0.00370653	0	0.107102	0.164329	0.123938	0.0757643	0.13546	0.135384	0.184931	0.159822	0.0923117	0.123833
891.65	C47H93O11PN2	LysylPG(35:0)						0	0	0	0	0	#DIV/0!	0.0565455	0	0	0	0	0	0.108293	0	0	0.0609902	0	0.0534563	0.0556259	0	0	0	0	0.0275799	0	0.0312841
897.6	C48H87O11PN2	LysylPG(36:4)						0.0152945	0	0	0.00509817	0.00883029	1.73205	0.102536	0.0423826	0.143797	0.0263954	0.0100795	0.0366614	0	0	0.16494	0	0	0.00692953	0.121011	0	0	0.0382065	0.225427	0	0.0699125	0.00847276
899.62	C48H89O11PN2	LysylPG(36:3)						0.095792	0.022586	0	0.0394593	0.0500755	1.26904	0	0.0408414	0.0781203	0	0.00314984	0.0133314	0.0352383	0	0	0.252906	0	0.0702852	0.148336	0	0.0178034	0	0.0782919	0	0	0
901.63	C48H91O11PN2	LysylPG(36:2)						0	0.0116824	0.103049	0.0382437	0.0564259	1.47543	0	0.00462356	0.0497758	0.0613692	0	0	0	0.00204378	0.0444783	0	0	0	0	0	0	0.0199338	0	0	0.0162903	0
903.65	C48H93O11PN2	LysylPG(36:1)						0.109477	0.0848921	0	0.0647895	0.0574401	0.886564	0	0.148724	0.0877989	0	0	0.0726562	0	0.0149878	0.195519	0.0788807	0.0517043	0	0	0	0	0.102991	0.0249724	0	0.0923117	0
905.66	C48H95O11PN2	LysylPG(36:0)						0	0	0	0	0	#DIV/0!	0	0	0	0	0	0	0	0	0	0	0	0	0.0829509	0.271921	0.0588285	0	0.018898	0	0	0
915.65	C49H93O11PN2	LysylPG(37:2)						0	0	0.0435094	0.0145031	0.0251202	1.73205	0	0.110965	0.0559977	0.0712675	0.075596	0.0559919	0.00515683	0.0143065	0	0	0	0	0.295695	0.0404768	0.0835983	0	0	0	0	0.117315
917.66	C49H95O11PN2	LysylPG(37:1)						0.0539333	0.0498449	0	0.0345927	0.0300278	0.868039	0	0.0446944	0.112687	0	0	0.0746559	0.0137515	0.088564	0	0.137431	0.0716474	0	0.200058	0	0	0.0606321	0	0.0537455	0	0
919.68	C49H97O11PN2	LysylPG(37:0)						0	0	0	0	0	#DIV/0!	0	0	0	0	0	0.0806551	0	0	0	0	0.00295453	0	0.0156143	0.0601963	0.0565063	0	0	0.0749608	0	0
929.66	C50H95O11PN2	LysylPG(38:2)						0	0	0	0	0	#DIV/0!	0	0.0177236	0.165228	0	0	0	0	0	0	0	0	0.0970134	0	0	0	0.0465123	0.116763	0	0	0
931.68	C50H97O11PN2	LysylPG(38:1)						0.0531283	0.00467296	0.0206097	0.026137	0.024696	0.944868	0.101782	0	0.01037	0	0.0774859	0.0639908	0.0464115	0	0	0.161014	0	0	0.0731919	0	0	0	0.0809916	0.0424306	0.085524	0.0508366
933.7	C50H99O11PN2	LysylPG(38:0)						0	0.0591908	0	0.0197303	0.0341738	1.73205	0	0	0	0.0442123	0.0346482	0	0	0.0333818	0	0	0	0.0960234	0.0419634	0	0.000774059	0.0232561	0.0067493	0	0	0.00651751
		Total LysylPE						1.46344	1.76794	0.754163	1.32851	0.520181	0.391551	1.34428	2.09524	2.18599	1.33759	1.05834	1.22449	1.62526	1.22695	1.33528	2.12327	0.866416	2.21745	3.25948	1.32432	1.13013	1.31148	2.40545	1.89241	1.46681	1.32631
		Total Polar Lipids Detected (pos scan PG)						100	100	100	100	0	0	100	100	100	100	100	100	100	100	100	100	100	100	100	100	100	100	100	100	100	100
		Total Polar Lipids Detected (neg scan PG)						104.354	102.921	101.798	103.024	1.28138	0.0124377	99.9796	100.61	101.255	99.7552	101.358	100.937	103.689	101.422	104.225	105.315	98.9984	101.412	107.213	100.998	100.348	101.772	102.135	100.551	100.86	100.418

## Sheet: 4 nmol per sample sent
nmol per sample sent											nmol per sample sent		Coefficient of variation (st. dev./average) for identical samples, made by pooling samples, and run several times. Highlight is less than 0.3. Suggestion is not to include non-highlighted lipids in further statistical analyses. A stricter cutoff could be used.	nmol per sample sent
											QC			PA14 - 1	PA14 - 2	PA14 - 3	PA14 - 4	PA14 - 5	PA14 D04030 - 1	PA14 D04030 - 2	PA14 D04030 - 3	PA14 D04030 - 4	PA14 D04030 - 5	DamrZ DptsP - 1	DamrZ DptsP - 2	DamrZ DptsP - 3	DamrZ DptsP - 4	DamrZ DptsP - 5	DamrZ DptsP D04030 - 1	DamrZ DptsP D04030 - 2	DamrZ DptsP D04030 - 3	DamrZ DptsP D04030 - 4	DamrZ DptsP D04030 - 5
Mass	Compound Formula	Compound Name	QC01	QC02	QC03	QC04	QC05	QC06	QC07	QC08	ave	stdev	CoV	sample01	sample02	sample03	sample04	sample05	sample06	sample07	sample08	sample09	sample10	sample11	sample12	sample13	sample14	sample15	sample16	sample17	sample18	sample19	sample20
424.25	C19H38O7PN	LPE(14:1)						0.105841	0.105841	0.332645	0.181443	0.130945	0.721688	0.241923	0.151202	0.423366	0.0151202	0.0151202	0	0	0	0.0604809	0.151202	0	0	0.0151202	0.423366	0.423366	0.151202	0.151202	0.241923	0.378005	0.0151202
426.26	C19H40O7PN	LPE(14:0)						0	0	0	0	0	#DIV/0!	0	0	0	0	0	0	0	0	0	0	0	0	0	0	0	0	0	0	0	0
438.26	C20H40O7PN	LPE(15:1)						0.756011	0.483847	1.02817	0.756011	0.272164	0.36	0.574568	0.393126	0.438486	0.756011	0.846732	0.302404	0.438486	0.166322	0.393126	0.347765	0.211683	0.347765	0.347765	0.71065	0.529207	0.347765	0.302404	0.937453	0.801371	0.892093
440.28	C20H42O7PN	LPE(15:0)						0.105841	0.105841	0.0604809	0.0907213	0.026189	0.288675	0	0.151202	0.105841	0.151202	0.196563	0	0.0604809	0.0151202	0	0.105841	0	0.0151202	0.241923	0.0604809	0.0604809	0.0151202	0.196563	0.0604809	0.105841	0.105841
452.28	C21H42O7PN	LPE(16:1)						0.72577	0.226803	0.544328	0.498967	0.252557	0.50616	0.272164	0.861852	0.181443	0.317524	0.272164	0.408246	0.453606	0.408246	0.544328	0.362885	0.589688	0.68041	0.68041	0.589688	0.498967	0.408246	0.408246	0.816492	0.72577	0.771131
454.29	C21H44O7PN	LPE(16:0)						0.71065	0.937453	1.07354	0.907213	0.183323	0.202073	0.665289	1.07354	0.438486	0.71065	0.71065	0.937453	0.937453	0.982814	1.02817	1.30034	0.892093	0.937453	1.1189	0.71065	0.619929	0.892093	1.07354	1.02817	1.20962	1.48178
466.29	C22H44O7PN	LPE(17:1)						0	0.105841	0.650169	0.252004	0.348859	1.38434	0.196563	0.0604809	0.105841	0.287284	0.105841	0.105841	0.0604809	0.332645	0.0151202	0.105841	0.0604809	0.196563	0.151202	0.151202	0.105841	0.105841	0.0604809	0.287284	0.241923	0.378005
468.31	C22H46O7PN	LPE(17:0)						2.71051e-17	0.226803	0.181443	0.136082	0.120013	0.881917	2.71051e-17	0.317524	0.0453606	0.0907213	2.71051e-17	0.226803	0.0907213	0.0453606	0.0907213	0.136082	0	0.181443	0.0453606	0.136082	0.181443	0.0907213	2.71051e-17	0.136082	0.181443	0
470.29	C21H44O8PN	LPE(16:0-O)						0.166322	0.0756011	0.0756011	0.105841	0.052378	0.494872	0	0	0.0756011	0.0302404	0.0756011	0.120962	0.0302404	0.0302404	0	0.120962	0.0756011	0.120962	0	0.120962	0	0	0	0.0756011	0.0302404	0.120962
478.29	C23H44O7PN	LPE(18:2)						0	0.0453606	0.0453606	0.0302404	0.026189	0.866025	0.0453606	0.0907213	0	0.0907213	0.136082	0.0453606	0	0.0907213	0	0.0453606	0	0.181443	0	0	0.181443	0.0453606	0	0	0.0453606	0.226803
480.31	C23H46O7PN	LPE(18:1)						1.4213	1.60274	1.96563	1.66322	0.277158	0.166639	1.10378	2.19243	0.967694	1.37594	1.82955	2.23779	1.78419	2.50996	1.92027	2.01099	1.28522	1.23986	1.46666	1.05841	1.1945	1.10378	1.60274	1.60274	2.41923	2.23779
482.32	C23H48O7PN	LPE(18:0)						0	0	0	0	0	#DIV/0!	0	0	0	0	0	0	0	0	0	0	0	0	0	0	0	0	0	0	0	0
494.32	C24H48O7PN	LPE(19:1)						0	0.226803	0.635049	0.287284	0.321816	1.1202	0.0453606	0.0907213	0	0.136082	0.136082	0	0.226803	0	0	0.0907213	0.0453606	0	0	0.0453606	0	0	0	0.136082	0	0.136082
496.34	C24H50O7PN	LPE(19:0)						0.151202	0.0151202	0	0.0554408	0.0832756	1.50206	0.0151202	0.0604809	0.0151202	0.0604809	0.0604809	0.0151202	0.0604809	0.0604809	0	0.105841	0.105841	0.0151202	0.0151202	0.0151202	0.105841	0.196563	0.105841	0.0604809	0.287284	0.0151202
508.34	C25H50O7PN	LPE(20:1)						0.120962	0	0.120962	0.0806411	0.0698373	0.866025	0.0302404	0	0.0302404	0.166322	0.0756011	0	0.0302404	0.0302404	0.0302404	0	0	0	0.166322	0	0.0756011	0	0	0	0	0.120962
510.35	C25H52O7PN	LPE(20:0)						0	0	0.846732	0.282244	0.488861	1.73205	0	0	0	0	0	0	0	0.0756011	0.166322	0.0302404	0.211683	0	0.0302404	0	0	0.0302404	0	0.0756011	0.0302404	0
522.35	C26H52O7PN	LPE(21:1)						0	0.136082	1.35525e-17	0.0453606	0.0785669	1.73205	1.35525e-17	0.136082	1.35525e-17	0.0907213	0.136082	0.0453606	1.35525e-17	0.0453606	1.35525e-17	0.0907213	0.0453606	1.35525e-17	0.0453606	0	0.181443	1.35525e-17	0	0.0453606	0	0.0453606
524.37	C26H54O7PN	LPE(21:0)						0	0.105841	0	0.0352805	0.0611076	1.73205	0	0	0	0	0.0604809	0.0151202	0	0.0151202	0	0	0	0	0	0	0	0	0	0	0.0151202	0.0151202
536.37	C27H54O7PN	LPE(22:1)						0	0.0756011	0.166322	0.0806411	0.0832756	1.03267	0.0302404	0.0756011	0	0	0	0.0302404	0	0	0	0.0756011	0.120962	0	0	0.0756011	0.166322	0.120962	0.120962	0.166322	0	0.166322
538.39	C27H56O7PN	LPE(22:0)						0.0604809	0	0	0.0201603	0.0349186	1.73205	0.0151202	0.105841	0.0151202	0.0151202	0.105841	0.0151202	0.0604809	0.0604809	0.0604809	0	0.0151202	0.0151202	0.0151202	0.151202	0	0.0151202	0.0604809	0.0604809	0.0604809	0.0604809
		Total LysoPE						4.32438	4.47558	7.72643	5.5088	1.92201	0.348899	3.23573	5.7608	2.8426	4.29414	4.76287	4.50582	4.23366	4.86871	4.30926	5.08039	3.65909	3.93126	4.3395	4.24878	4.32438	3.52301	4.08246	5.73056	6.53193	6.78898
538.35	C26H52O8PN	PE(21:0)						0.106203	0	0	0.0354011	0.0613165	1.73205	0	0.488535	0.0424813	0	0.169925	0.0424813	0.0424813	0.106203	0.106203	0	0.0424813	0.0424813	0.0424813	0.297369	0	0	0.169925	0.106203	0.169925	0.169925
552.37	C27H54O8PN	PE(22:0)						0.254888	0	0.063722	0.106203	0.132648	1.249	0.063722	0.573498	0	0	0.191166	0	0	0	0	0.063722	0.063722	0.191166	0.063722	0.127444	0.127444	0	0.254888	0.063722	0.31861	0.063722
566.38	C28H56O8PN	PE(23:0)						0	0.063722	0.063722	0.0424813	0.0367899	0.866025	0	0.063722	0	0	0	0.063722	0.063722	0.063722	0	0.127444	0	0	0	0.127444	0.063722	0	0.127444	0	0.254888	0.127444
606.41	C31H60O8PN	PE(26:1)						0.106203	0	0	0.0354011	0.0613165	1.73205	0.106203	0.169925	0	0	0.0424813	0.0424813	0.0424813	0.106203	0.233647	0.0424813	0.0424813	0.169925	0.169925	0.106203	0.169925	0.0424813	0	0.169925	0.0424813	0.0424813
608.43	C31H62O8PN	PE(26:0)						0	0.106203	0.169925	0.0920428	0.0858431	0.932643	0.169925	0.233647	0.0424813	0.169925	0.233647	0.169925	0.424813	0.169925	0.169925	0.488535	0.233647	0.488535	0.106203	0.233647	0.297369	0.297369	0.106203	0.169925	0.106203	0.297369
634.44	C33H64O8PN	PE(28:1)						0.297369	0.424813	0.297369	0.33985	0.0735798	0.216506	1.63553	3.92952	0.934589	1.12575	2.46392	1.89042	3.48347	0.934589	2.14531	1.38064	2.20903	2.84625	1.2532	2.14531	3.22858	1.95414	1.12575	1.76297	3.10114	1.57181
636.46	C33H66O8PN	PE(28:0)						0.63722	0.573498	0.509776	0.573498	0.063722	0.111111	2.54888	6.11731	1.84794	1.40188	3.95076	2.54888	4.46054	1.147	3.1861	2.35771	3.56843	2.54888	1.08327	1.65677	3.12238	1.65677	1.21072	1.84794	3.1861	1.52933
650.47	C34H68O8PN	PE(29:0)						0.148685	0.148685	0.148685	0.148685	0	0	0.212407	0.33985	0.212407	0.148685	0.212407	0.276129	0.276129	0.148685	0.148685	0.276129	0.276129	0.212407	0.148685	0.212407	0.403572	0.212407	0.148685	0.33985	0.33985	0.276129
662.47	C35H68O8PN	PE(30:1)						4.6517	4.6517	4.84287	4.71543	0.11037	0.0234061	2.48516	3.63215	2.99493	2.86749	3.37726	5.2252	5.03404	4.39682	3.88704	3.82332	2.93121	6.05359	5.41637	5.2252	7.45547	6.43592	7.51919	7.64664	8.34758	8.15641
664.49	C35H70O8PN	PE(30:0)						2.25151	2.63384	2.18779	2.35771	0.241247	0.102323	1.42312	2.12407	2.06034	1.99662	2.12407	3.27106	3.01617	3.71711	3.01617	2.82501	1.86918	1.9329	2.06034	2.31523	3.0799	3.0799	3.58967	3.27106	4.5455	4.09945
674.51	C37H72O7PN	PE(31:2)						0.191166	0.254888	0.063722	0.169925	0.0973369	0.572822	0.063722	0.127444	0.191166	0.063722	0.191166	0.382332	0.191166	0.254888	0.191166	0.31861	0.063722	0.063722	0.127444	0	0.127444	0.191166	0.31861	0.254888	0.382332	0.31861
676.53	C37H74O7PN	PE(31:1)						0.998311	0.870867	1.12575	0.998311	0.127444	0.12766	0.615979	0.807145	0.615979	0.743423	0.934589	1.12575	0.934589	1.12575	0.679701	0.807145	0.679701	0.934589	1.12575	1.06203	1.31692	1.50809	1.89042	1.57181	1.89042	1.8267
678.54	C37H76O7PN	PE(31:0)						0.573498	0.573498	0.573498	0.573498	0	0	0.31861	0.31861	0.446054	0.382332	0.509776	0.892108	0.63722	0.700942	0.446054	0.828386	0.382332	0.573498	0.446054	0.382332	0.573498	0.700942	0.892108	0.828386	0.95583	0.764664
688.49	C37H70O8PN	PE(32:2)						12.3833	12.8294	13.0842	12.7656	0.354789	0.0277925	6.39344	6.20227	6.71205	7.66788	7.60415	10.5991	8.17765	10.7265	7.98649	8.62371	6.39344	13.7852	13.9764	13.7215	18.3732	17.5448	22.6425	21.6867	22.069	22.77
689.56	C38H77O6PN2	PE-Cer(18:0)						0	0	0	0	0	#DIV/0!	0.0424813	0	0	0	0.0424813	0.106203	0	0.297369	0	0	0	0.106203	0.0424813	0	0	0	0	0	0	0.361091
690.51	C37H72O8PN	PE(32:1)						81.1605	86.5769	84.2829	84.0068	2.71872	0.0323631	61.4067	62.8086	70.5827	71.9846	73.259	76.4451	61.343	75.107	57.3923	60.3235	62.9361	86.1946	85.7485	82.881	108.943	94.6696	117.546	112.448	116.909	123.472
692.52	C37H74O8PN	PE(32:0)						11.385	12.4683	11.6399	11.831	0.566373	0.0478718	10.0468	9.72822	10.6203	11.6399	11.7673	17.8209	13.679	17.6935	12.978	13.8701	9.91939	6.92445	6.54212	6.73329	9.02728	12.4045	15.0171	14.6348	16.1641	14.6985
702.54	C39H76O7PN	PE(33:2)						4.46054	4.6517	4.58798	4.56674	0.0973369	0.0213143	3.37726	3.50471	3.82332	4.14193	4.26937	5.03404	3.95076	5.28892	3.69587	3.88704	3.69587	3.44099	3.37726	3.05865	4.52426	5.86242	7.00942	7.2643	6.81825	7.45547
704.56	C39H78O7PN	PE(33:1)						19.0316	19.9875	20.0512	19.6901	0.571133	0.0290061	17.6935	18.9042	21.2619	20.3698	21.5168	20.8796	16.3553	20.8158	15.3358	17.0562	18.0121	14.6348	16.0367	14.9534	19.9875	21.6442	26.9332	26.2959	26.1685	27.4429
706.57	C39H80O7PN	PE(33:0)						0.913348	0.722182	1.04079	0.892108	0.160363	0.179758	0.65846	0.65846	0.785904	0.594738	1.29568	1.9329	1.10451	1.48685	1.10451	1.61429	0.467294	0.531016	0.403572	0.276129	0.65846	0.849626	0.913348	1.48685	1.04079	1.23196
708.52	C37H74O9PN	PE(32:0-O)						0.191166	0.191166	0.191166	0.191166	3.39935e-17	1.77822e-16	0.127444	0.127444	0.191166	0.191166	0.191166	0.254888	0.31861	0.382332	0.254888	0.382332	0.254888	0.127444	0.191166	0.127444	0.254888	0.31861	0.191166	0.191166	0.31861	0.31861
714.51	C39H72O8PN	PE(34:3)						3.3985	3.65339	3.46223	3.50471	0.132648	0.0378485	2.82501	3.01617	3.0799	3.58967	3.65339	3.84456	3.01617	3.71711	2.95245	3.65339	2.88873	3.0799	3.20734	2.88873	3.65339	3.84456	4.41806	4.48178	4.41806	5.18272
716.52	C39H74O8PN	PE(34:2)						473.9	490.659	503.276	489.279	14.7365	0.0301188	432.226	426.937	472.116	490.404	522.52	486.708	378.317	476.067	350.343	397.561	435.603	439.299	432.481	418.08	558.587	526.28	648.69	622.691	640.597	679.913
718.54	C39H76O8PN	PE(34:1)						925.37	954.555	983.103	954.343	28.8666	0.0302477	1059	1042.56	1141.2	1212.63	1270.36	1118.7	872.29	1102.33	807.357	931.997	1071.36	719.485	719.102	685.457	912.753	816.533	997.95	956.913	1002.54	1065.69
720.55	C39H78O8PN	PE(34:0)						5.41637	5.73498	4.90659	5.35265	0.417853	0.0780647	5.60753	6.62708	7.8378	6.24475	6.56336	7.00942	7.07314	8.02897	6.24475	6.69081	8.4113	1.84794	1.33816	1.33816	2.93121	2.99493	1.65677	2.35771	3.88704	4.46054
730.54	C40H76O8PN	PE(35:2)						24.979	26.6358	26.6995	26.1048	0.975453	0.0373668	26.126	25.2339	26.9544	29.4395	31.0326	41.9928	33.1991	41.2281	30.013	33.1991	26.5721	12.6807	12.1072	11.5337	15.2296	24.3418	28.6112	27.7191	28.1014	29.9493
732.55	C40H78O8PN	PE(35:1)						18.8192	19.2016	19.9025	19.3078	0.54939	0.0284544	22.7063	22.8337	24.7454	25.3826	27.804	33.6664	26.2747	33.1567	24.9365	27.2942	24.4905	7.98649	7.98649	7.85904	10.854	13.7852	15.5057	15.7606	17.2899	17.1624
734.57	C40H80O8PN	PE(35:0)						0.722182	1.04079	1.3594	1.04079	0.31861	0.306122	0.722182	0.785904	0.531016	0.722182	0.849626	1.48685	1.42312	1.3594	0.97707	1.29568	0.403572	0.403572	0.403572	0.403572	0.403572	0.849626	1.04079	1.10451	1.04079	1.10451
744.55	C41H78O8PN	PE(36:2)						140.847	146.263	149.386	145.498	4.32042	0.0296939	142.312	148.876	159.9	168.884	177.423	171.433	134.411	171.752	123.833	141.675	149.131	107.01	105.863	103.888	132.754	139.827	168.757	162.066	171.497	178.252
746.57	C41H80O8PN	PE(36:1)						6.90321	8.43254	7.98649	7.77408	0.786478	0.101167	11.1089	9.89815	12.447	12.5745	13.0205	13.4666	10.4716	12.8931	8.68743	10.3442	10.854	3.65339	3.27106	3.65339	4.5455	4.86411	5.56505	5.56505	5.94738	5.24644
748.58	C41H82O8PN	PE(36:0)						0.552257	0.361091	0.424813	0.446054	0.0973369	0.218218	0.169925	0.424813	0.488535	0.743423	0.552257	0.488535	0.424813	0.488535	0.361091	0.552257	0.552257	0.297369	0.297369	0.424813	0.361091	0.361091	0.424813	0.552257	0.424813	0.552257
758.57	C42H80O8PN	PE(37:2)						2.52764	2.78253	3.10114	2.80377	0.287338	0.102483	2.97369	3.03741	3.22858	3.35602	3.48347	5.14024	3.99324	4.82163	3.67463	4.05697	3.16486	1.06203	0.998311	0.998311	1.12575	2.46392	2.84625	2.65508	2.78253	3.10114
760.58	C42H82O8PN	PE(37:1)						0.31861	0.254888	0.31861	0.297369	0.0367899	0.123718	0.254888	0.063722	0.127444	0.382332	0.191166	0.573498	0.63722	0.764664	0.509776	0.764664	0.191166	0.127444	0.127444	0.191166	0.063722	0.191166	0.254888	0.31861	0.446054	0.509776
762.6	C42H84O8PN	PE(37:0)						0.0424813	0	0.0424813	0.0283209	0.0245266	0.866025	0	0.0424813	0.0424813	0.0424813	0.106203	0.0424813	0.169925	0.0424813	0	0.0424813	0.0424813	0	0	0	0.0424813	0.0424813	0	0.0424813	0.0424813	0.0424813
772.58	C43H82O8PN	PE(38:2)						0.552257	0.615979	0.552257	0.573498	0.0367899	0.06415	0.743423	0.743423	0.552257	0.870867	0.679701	1.12575	0.807145	1.18948	0.807145	0.870867	0.615979	0.169925	0.169925	0.233647	0.169925	0.169925	0.361091	0.233647	0.361091	0.361091
774.6	C43H84O8PN	PE(38:1)						0	0	0	0	0	#DIV/0!	0	0.063722	0	0.063722	0	0	0.063722	0	0	0.063722	0	0	0	0	0.063722	0	0	0.063722	0.063722	0
776.61	C43H86O8PN	PE(38:0)						0	0.063722	0	0.0212407	0.0367899	1.73205	0	0	0	0	0.063722	0	0	0	0	0	0.063722	0	0	0	0	0	0.063722	0	0	0
786.6	C44H84O8PN	PE(39:2)						0	0.127444	0	0.0424813	0.0735798	1.73205	0.063722	0	0	0.063722	0	0	0	0	0	0	0	0	0	0.063722	0.063722	0.063722	0	0.063722	0.063722	0.063722
788.61	C44H86O8PN	PE(39:1)						0.0424813	0.0424813	0	0.0283209	0.0245266	0.866025	0	0	0	0	0	0	0	0.0424813	0.0424813	0	0	0	0.0424813	0	0.106203	0	0.0424813	0	0.0424813	0.0424813
790.63	C44H88O8PN	PE(39:0)						0	0	0	0	0	#DIV/0!	0.0212407	0	0.0212407	0	0.0212407	0.0849626	0.0212407	0.0212407	0	0	0	0.0212407	0	0	0	0	0.0212407	0	0	0.0212407
800.61	C45H86O8PN	PE(40:2)						0	0	0.063722	0.0212407	0.0367899	1.73205	0	0	0	0	0	0	0	0	0	0	0	0	0.063722	0.063722	0	0	0	0.063722	0	0.063722
802.63	C45H88O8PN	PE(40:1)						0	0	0	0	0	#DIV/0!	0	0	0	0.0424813	0.106203	0	0.0424813	0	0	0	0	0	0	0	0	0	0	0	0	0
814.54	C47H76O8PN	PE(41:2)						0	0	0	0	0	#DIV/0!	0	0	0	0	0	0	0	0	0	0	0	0	0	0	0	0	0	0	0	0
816.55	C47H78O8PN	PE(41:1)						0	0	0	0	0	#DIV/0!	0	0	0	0	0	0	0	0	0	0	0	0	0	0	0	0	0	0	0	0.063722
818.57	C47H80O8PN	PE(41:0)						0	0	0	0	0	#DIV/0!	0	0.063722	0	0	0	0	0	0	0	0	0	0	0	0	0	0	0	0	0	0.063722
828.65	C47H90O8PN	PE(42:2)						0	0	0	0	0	#DIV/0!	0	0	0	0	0	0	0	0	0	0	0	0	0	0	0.063722	0	0	0	0	0
830.66	C47H92O8PN	PE(42:1)						0	0	0	0	0	#DIV/0!	0	0	0	0	0	0	0	0	0	0	0	0	0	0	0	0	0	0	0	0
842.57	C49H80O8PN	PE(43:2)						0	0	0.063722	0.0212407	0.0367899	1.73205	0	0	0	0	0	0	0	0	0	0	0	0	0	0.063722	0	0	0	0	0	0
844.58	C49H82O8PN	PE(43:1)						0	0	0	0	0	#DIV/0!	0	0	0	0	0	0	0	0	0	0	0	0	0	0	0	0	0.0424813	0	0	0
856.68	C49H94O8PN	PE(44:2)						0	0	0	0	0	#DIV/0!	0	0	0	0	0	0	0	0	0	0	0	0	0	0	0	0	0	0	0	0
858.69	C49H96O8PN	PE(44:1)						0	0	0	0	0	#DIV/0!	0	0	0	0	0	0	0	0	0	0	0	0	0	0	0	0	0	0	0	0
860.71	C49H98O8PN	PE(44:0)						0	0	0	0	0	#DIV/0!	0	0	0	0	0	0	0	0	0	0	0	0	0	0	0	0	0	0	0	0
		Total PE						1744.13	1808.15	1849.57	1800.62	53.1215	0.0295018	1816.25	1812.06	1976.63	2080.93	2192.78	2034.77	1596.17	2002.57	1473.7	1679.16	1848.38	1438.93	1425.82	1372.78	1825.51	1705.99	2083.86	2004.69	2092.67	2208.84
608.43	C31H62O8PN	PC(25:0)						0.0283602	0	0	0.0094534	0.0163738	1.73205	0.0283602	0	0	0.0283602	0.0283602	0	0.113441	0	0.0709005	0.198521	0.155981	0.326142	0	0.0709005	0.0709005	0.0283602	0	0.0283602	0.0283602	0.0283602
648.46	C34H66O8PN	PC(26:1)						0	0	0	0	0	#DIV/0!	0	0.0425403	0	0	0	0	0	0	0	0	0	0	0	0	0	0	0	0	0	0.0425403
650.47	C34H68O8PN	PC(26:0)						0	0.0283602	0.0709005	0.0330869	0.0356858	1.07855	0.0283602	0	0	0	0.0283602	0.0283602	0	0	0.0709005	0.198521	0	0.155981	0.113441	0	0	0	0	0.0283602	0.113441	0.0709005
662.47	C35H68O8PN	PC(27:1)						0	0.0425403	0	0.0141801	0.0245607	1.73205	0	0	0.0425403	0	0.0425403	0	0	0	0	0.0425403	0	0	0	0.0425403	0	0	0	0	0	0
664.49	C35H70O8PN	PC(27:0)						0	0	0.0283602	0.0094534	0.0163738	1.73205	0.0283602	0	0.0283602	0.0283602	0.0709005	0.0709005	0.0283602	0.0283602	0.0283602	0.0283602	0.0283602	0.0283602	0	0.0283602	0.0283602	0	0.0283602	0.0283602	0.0283602	0
676.49	C36H70O8PN	PC(28:1)						0.0425403	0	0.0425403	0.0283602	0.0245607	0.866025	0.0425403	0.0850806	0.0425403	0.0425403	0.0425403	0.0425403	0.0850806	0.0425403	0.0850806	0.127621	0.0425403	0.0850806	0.0425403	0.127621	0.0425403	0	0	0	0.0850806	0
678.51	C36H72O8PN	PC(28:0)						0	0	0	0	0	#DIV/0!	0.127621	0.510484	0.127621	0.0850806	0.212702	0.212702	0.212702	0	0.212702	0.425403	0.255242	0.170161	0.0425403	0.0850806	0.0425403	0.0850806	0	0.0425403	0.127621	0
692.52	C37H74O8PN	PC(29:0)						0	0	0.0425403	0.0141801	0.0245607	1.73205	0	0.0425403	0.0425403	0.0425403	0.0425403	0.0425403	0.0425403	0.0425403	0.0425403	0.0425403	0.0425403	0	0.0425403	0	0	0.0425403	0	0	0	0
702.51	C38H72O8PN	PC(30:2)						0	0	0	0	0	#DIV/0!	0	0	0	0	0	0	0	0	0	0	0	0	0	0.0850806	0	0	0	0	0	0
704.52	C38H74O8PN	PC(30:1)						0.0850806	0.0425403	0.0425403	0.0567204	0.0245607	0.433013	0.0425403	0.0850806	0.0850806	0.0850806	0.0850806	0.127621	0.0850806	0.127621	0.127621	0.0425403	0.0850806	0.0850806	0.0425403	0.0425403	0.0850806	0.0850806	0.0425403	0.127621	0.0850806	0.0425403
706.54	C38H76O8PN	PC(30:0)						0	0.0283602	0.0283602	0.0189068	0.0163738	0.866025	0.113441	0.0709005	0.0283602	0.0283602	0.113441	0.113441	0.0709005	0.0709005	0.113441	0.198521	0.0709005	0.0709005	0.0709005	0.0283602	0.0709005	0.0283602	0.0283602	0.0709005	0.0709005	0.0709005
716.52	C39H74O8PN	PC(31:2)						0	0.0283602	0	0.0094534	0.0163738	1.73205	0.0283602	0	0	0.0283602	0	0	0	0.0283602	0	0.0283602	0.0283602	0	0.0283602	0	0	0	0	0.0283602	0.0283602	0.0283602
718.54	C39H76O8PN	PC(31:1)						0	0.0141801	0.0567204	0.0236335	0.0295182	1.249	0	0.0141801	0.0567204	0.0141801	0.0141801	0	0.0141801	0.0141801	0	0.0141801	0.0141801	0.0141801	0.0141801	0	0.0141801	0.0141801	0.0141801	0.0141801	0.0141801	0.0141801
720.55	C39H78O8PN	PC(31:0)						0.0141801	0	0.0141801	0.0094534	0.00818689	0.866025	0.0141801	0	0.0141801	0.0567204	0.0141801	0.0141801	0.0141801	0.0141801	0.0992607	0.0141801	0	0.0141801	0	0.0141801	0.0141801	0	0.0141801	0	0.0141801	0.0141801
730.54	C40H76O8PN	PC(32:2)						0.113441	0.0283602	0.113441	0.0850806	0.0491213	0.57735	0.0283602	0.0709005	0.0709005	0.0283602	0.0709005	0.0709005	0.113441	0.155981	0.113441	0.113441	0.0283602	0.0709005	0.0283602	0.0709005	0.113441	0.113441	0.113441	0.155981	0.113441	0.0709005
732.55	C40H78O8PN	PC(32:1)						1.12023	1.03515	1.20531	1.12023	0.0850806	0.0759494	1.54563	1.33293	1.24785	1.46055	1.88595	2.1412	1.20531	1.92849	1.63071	1.88595	1.20531	1.03515	0.950067	1.12023	1.37547	1.46055	1.58817	1.63071	1.46055	1.46055
734.57	C40H80O8PN	PC(32:0)						0.269422	0.0992607	0.0992607	0.155981	0.0982427	0.629837	0.397043	0.184341	0.269422	0.311962	0.439583	0.652285	0.482124	0.609745	0.737366	0.567204	0.354503	0.184341	0.0141801	0	0.141801	0.184341	0.184341	0.439583	0.269422	0.269422
740.56	C42H78O7PN	PC(33:4)						0	0	0	0	0	#DIV/0!	0	0	0	0	0	0	0	0	0.0425403	0	0	0	0	0	0	0	0	0	0	0
742.57	C42H80O7PN	PC(33:3)						0	0	0	0	0	#DIV/0!	0	0	0.0425403	0	0	0	0	0	0	0	0	0	0	0	0	0	0	0	0	0
744.59	C42H82O7PN	PC(33:2)						0.0283602	0.0283602	0.0283602	0.0283602	4.24919e-18	1.49829e-16	0	0.0283602	0.0283602	0.0709005	0.0283602	0.0709005	0.0283602	0.0283602	0.0283602	0.0709005	0.0283602	0.0283602	0	0.0283602	0.0283602	0.0709005	0.0283602	0	0.0283602	0.113441
746.6	C42H84O7PN	PC(33:1)						0.311962	0.269422	0.439583	0.340323	0.0885547	0.260208	0.482124	0.311962	0.439583	0.482124	0.354503	0.609745	0.184341	0.737366	0.482124	0.482124	0.311962	0.311962	0.184341	0.184341	0.354503	0.482124	0.397043	0.354503	0.397043	0.439583
748.62	C42H86O7PN	PC(33:0)						0.0141801	0.0141801	0.0567204	0.0283602	0.0245607	0.866025	0.0141801	0.0992607	0.0567204	0.0141801	0.0992607	0.141801	0.0141801	0.141801	0.0567204	0.0992607	0.0141801	0.0567204	0.0141801	0	0.0141801	0.0141801	0.0567204	0.0992607	0.0141801	0.0567204
754.54	C42H76O8PN	PC(34:4)						0	0	0	0	0	#DIV/0!	0	0	0	0	0	0	0	0	0	0	0	0	0	0.0425403	0	0	0	0	0	0
756.55	C42H78O8PN	PC(34:3)						0.0567204	0.0141801	0	0.0236335	0.0295182	1.249	0.0141801	0.0141801	0.0141801	0.0141801	0.0567204	0.0567204	0.0141801	0.0992607	0.0141801	0.0141801	0.0141801	0.0141801	0.0141801	0	0.0141801	0.0141801	0.0141801	0.0141801	0.0141801	0.0141801
758.57	C42H80O8PN	PC(34:2)						4.52345	2.94946	4.18313	3.88535	0.828172	0.213152	5.11902	4.56599	5.03394	5.92728	5.37426	7.07587	5.37426	7.6289	5.2041	6.13999	5.11902	2.60914	3.24724	2.3539	3.63011	4.39583	5.03394	5.37426	5.2041	4.94886
760.58	C42H82O8PN	PC(34:1)						23.1278	15.6407	23.5106	20.7597	4.43733	0.213748	33.0396	29.0409	32.5717	33.7628	34.486	46.6526	34.1457	52.0552	35.2517	45.9294	33.3374	11.812	13.7689	11.5568	16.1086	19.2991	21.5538	21.5538	22.5322	21.2985
762.6	C42H84O8PN	PC(34:0)						0.0425403	0	0.0850806	0.0425403	0.0425403	1	0.212702	0.0850806	0.297782	0.255242	0.297782	0.723185	0.510484	0.553024	0.595564	0.212702	0.680645	0	0	0	0.0850806	0	0	0	0.127621	0.212702
786.6	C44H84O8PN	PC(36:2)						2.97782	2.2121	2.4248	2.53824	0.395266	0.155725	3.2756	3.82863	3.10544	4.25403	2.89274	5.82802	3.19052	6.04073	3.44577	5.14738	4.21149	1.40383	1.57399	1.44637	1.91431	2.46734	2.8502	2.6375	2.8502	3.02036
788.61	C44H86O8PN	PC(36:1)						0.255242	0.297782	0.0850806	0.212702	0.112551	0.52915	0.425403	0.212702	0.297782	0.297782	0.255242	0.510484	0.255242	0.680645	0.510484	0.510484	0.382863	0.0850806	0.0850806	0	0.0850806	0.0850806	0.0850806	0.0425403	0.170161	0.127621
790.63	C44H88O8PN	PC(36:0)						0.0141801	0	0.0141801	0.0094534	0.00818689	0.866025	0.0567204	0	0	0.0141801	0.0141801	0.0141801	0	0	0.0141801	0.0141801	0.0141801	0.0141801	0.0141801	0.0141801	0.0141801	0.0141801	0.0141801	0	0	0.0141801
		Total PC						33.0255	22.7733	32.5717	29.4568	5.79257	0.196646	45.0644	40.626	43.9441	47.3332	46.9503	65.2001	46.1846	71.0282	48.9781	62.5484	46.4257	18.5759	20.2917	17.3423	24.248	28.8849	32.047	32.671	33.777	32.359
701.56	C39H77N2O6P	SM(34:1)						0	0	0	0	0	#DIV/0!	0	0	0	0	0.034861	0	0	0	0	0	0	0	0	0	0	0	0	0	0	0.034861
703.57	C39H79N2O6P	SM(34:0)						0.0522914	0	0	0.0174305	0.0301905	1.73205	0	0	0	0	0.104583	0	0	0	0	0.104583	0	0	0	0	0	0	0.0522914	0	0.0522914	0.0522914
729.59	C41H81N2O6P	SM36:2)						0	0	0	0	0	#DIV/0!	0	0	0	0	0	0	0	0	0	0	0	0	0.0522914	0	0	0	0	0	0	0
731.6	C41H83N2O6P	SM(36:1)						0	0.104583	0	0.034861	0.0603809	1.73205	0	0.0522914	0	0	0	0.0522914	0	0.0522914	0.0522914	0.0522914	0	0	0.0522914	0	0	0.104583	0	0	0	0.0522914
759.64	C43H87N2O6P	SM(38:1)						0.034861	0	0.034861	0.0232406	0.020127	0.866025	0	0.034861	0.296318	0	0	0.244027	0	0.296318	0	0.244027	0.191735	0	0	0.296318	0	0.139444	0	0	0	0
761.65	C43H89N2O6P	SM(38:0)						0	1.08069	0.453192	0.511294	0.542683	1.06139	0	0.662358	0	0.296318	0.34861	0	0	0	0.662358	0	0.0871524	0	0	0.191735	0	0	0.923815	0.296318	0	0.034861
773.65	C44H89N2O6P	SM(39:1)						0.104583	0.104583	0.104583	0.104583	0	0	0.261457	0.156874	0.209166	0.104583	0.156874	0.313749	0.156874	0.313749	0.156874	0.156874	0.156874	0.0522914	0.104583	0.0522914	0.0522914	0.0522914	0.104583	0.104583	0.156874	0.104583
775.67	C44H91N2O6P	SM(39:0)						0.104583	0.156874	0.156874	0.139444	0.0301905	0.216506	0.209166	0.156874	0.261457	0.36604	0.261457	0.470623	0.209166	0.470623	0.261457	0.418331	0.261457	0.104583	0.0522914	0.0522914	0.0522914	0.104583	0.0522914	0.156874	0.156874	0.156874
785.65	C45H89N2O6P	SM(40:2)						0.0697219	0.0174305	0.0174305	0.034861	0.0301905	0.866025	0.0174305	0.0174305	0.0174305	0.0174305	0.0697219	0.0697219	0.0697219	0	0.0174305	0.0174305	0.0174305	0	0.0174305	0.0174305	0	0.0174305	0	0.0174305	0.0697219	0.0174305
787.67	C45H91N2O6P	SM(40:1)						0	0	0.0522914	0.0174305	0.0301905	1.73205	0.104583	0	0.0522914	0	0.104583	0.0522914	0.156874	0.156874	0	0	0	0	0.104583	0	0	0	0	0	0	0
801.68	C46H93N2O6P	SM(41:1)						0.0522914	0.0522914	0.0522914	0.0522914	0	0	0	0	0	0.0522914	0	0.0522914	0.0522914	0.104583	0.0522914	0.104583	0	0.0522914	0.0522914	0.0522914	0	0.0522914	0	0	0	0.0522914
803.7	C46H95N2O6P	SM(41:0)						0	0	0	0	0	#DIV/0!	0	0	0	0	0	0.0522914	0	0.0522914	0.0522914	0.0522914	0	0	0	0	0	0	0	0	0.0522914	0
811.67	C47H91N2O6P	SM(42:3)						0.0522914	0.0522914	0.0522914	0.0522914	0	0	0	0	0	0	0	0.0522914	0	0	0.0522914	0	0.0522914	0.0522914	0	0	0	0.0522914	0	0	0	0
813.68	C47H93N2O6P	SM(42:2)						0.0174305	0	0	0.00581016	0.0100635	1.73205	0	0	0	0	0	0	0	0	0	0	0	0	0	0	0	0	0	0	0.0697219	0
815.7	C47H95N2O6P	SM(42:1)						0	0	0	0	0	#DIV/0!	0	0.034861	0	0.034861	0.034861	0.034861	0	0.034861	0.034861	0	0.034861	0	0	0.034861	0	0.034861	0	0	0.034861	0
827.7	C48H95N2O6P	SM(43:2)						0	0	0	0	0	#DIV/0!	0	0	0	0	0	0	0	0	0	0	0	0	0	0	0.0522914	0	0	0	0	0
829.71	C48H97N2O6P	SM(43:0)						0	0	0	0	0	#DIV/0!	0	0	0	0	0	0	0	0	0	0	0	0	0	0	0	0	0	0	0	0
843.73	C49H99N2O6P	SM(44:0)						0	0	0	0	0	#DIV/0!	0	0	0	0	0	0	0	0	0	0	0	0	0	0	0	0	0	0	0	0
857.75	C50H101N2O6P	SM(45:0)						0	0	0	0	0	#DIV/0!	0	0	0	0	0	0	0	0	0	0	0	0	0	0	0	0	0	0	0	0
		Total SM						0.488053	1.56874	0.923815	0.993537	0.543708	0.547245	0.592636	1.11555	0.836663	0.871524	1.11555	1.39444	0.644928	1.48159	1.34215	1.15041	0.801802	0.261457	0.435762	0.697219	0.156874	0.557775	1.13298	0.575206	0.592636	0.505484
705.59	C39H81N2O6P	DSM(34:0)						0	0	0.0522914	0.0174305	0.0301905	1.73205	0.0522914	0	0.0522914	0	0	0	0	0	0	0	0	0.0522914	0	0	0	0	0	0	0	0
733.62	C41H85N2O6P	DSM(36:1)						0	0	0	0	0	#DIV/0!	0	0	0	0	0	0	0.0522914	0.156874	0	0.0522914	0	0.0522914	0	0	0	0	0.0522914	0	0.0522914	0
789.68	C45H93N2O6P	DSM(40:1)						0.0871524	0.034861	0.0871524	0.0697219	0.0301905	0.433013	0	0.139444	0	0.0871524	0	0.139444	0.139444	0.0871524	0	0.034861	0.034861	0	0	0.034861	0	0.0871524	0.0871524	0.034861	0.0871524	0.0871524
817.71	C47H97N2O6P	DSM(42:1)						0	0	0.034861	0.0116203	0.020127	1.73205	0	0	0.034861	0	0	0	0	0	0.034861	0	0	0	0	0.034861	0	0	0	0	0.034861	0
831.73	C48H99N2O6P	DSM(43:0)						0	0	0	0	0	#DIV/0!	0	0	0	6.77626e-18	0	6.77626e-18	6.77626e-18	0	0	0	0	6.77626e-18	0	0	6.77626e-18	6.77626e-18	0	6.77626e-18	0	0
845.75	C49H101N2O6P	DSM(44:0)						0	0	0	0	0	#DIV/0!	0	0	0	0	0	0	0	0	0	0	0	0	0	0	0	0	0	0	0	0
859.76	C50H103N2O6P	DSM(45:0)						6.77626e-18	0	0	2.25875e-18	3.91228e-18	1.73205	6.77626e-18	0	0	6.77626e-18	0	0	6.77626e-18	6.77626e-18	0	6.77626e-18	0	0	0	6.77626e-18	6.77626e-18	6.77626e-18	6.77626e-18	6.77626e-18	0.0522914	0.0522914
		Total DSM						0.0871524	0.034861	0.174305	0.0987727	0.0704444	0.713197	0.0522914	0.139444	0.0871524	0.0871524	0	0.139444	0.191735	0.244027	0.034861	0.0871524	0.034861	0.104583	0	0.0697219	1.35525e-17	0.0871524	0.139444	0.034861	0.226596	0.139444
680.45	C34H63O10P	PG(28:2)						0	0	0.383333	0.127778	0.221318	1.73205	0	0	0	0.0333333	0.0333333	0.0833333	0	0.233333	0	0.0833333	0.0333333	0	0	0	0	0.0833333	0	0	0	0.183333
682.46	C34H65O10P	PG(28:1)						0	0.05	0.05	0.0333333	0.0288675	0.866025	0.2	1	0	0	0.95	0	0.5	0.3	1.5	0.4	0.75	0.35	0.1	0.8	0.65	0.15	0.2	0.35	0.4	0.1
684.48	C34H67O10P	PG(28:0)						0.05	0	0	0.0166667	0.0288675	1.73205	0	0	0	0	0	0	0	0	0	0	0	0	0	0	0	0	0	0	0	0
708.48	C36H67O10P	PG(30:2)						0	0.0333333	0	0.0111111	0.019245	1.73205	0.0333333	0	0	0	0	0	0	0	0.233333	0	0.0333333	0.0333333	0	0.133333	0.133333	0	0	0.0333333	0.133333	0
710.5	C36H69O10P	PG(30:1)						0.55	0.7	0.45	0.566667	0.125831	0.222054	0.3	0.6	0.15	0.4	0.6	0.8	0.55	0.45	0.3	0.45	0.4	0.55	0.25	0.65	1	0.6	0.45	0.9	0.4	0.5
712.51	C36H71O10P	PG(30:0)						0.333333	0	0.283333	0.205556	0.179763	0.874524	0.183333	0	0.183333	0.333333	0	0.133333	0.0833333	0	0.0333333	0.483333	0.0333333	0	0	0	0.283333	0.133333	0	0.0333333	0.0833333	0.183333
722.5	C37H69O10P	PG(31:2)						0	0	0	0	0	#DIV/0!	0.0333333	0	0	0	0	0	0	0	0	0.0833333	0.633333	0.0333333	0	0	0	0	0	0.283333	0.0333333	0.0833333
724.51	C37H71O10P	PG(31:1)						0	0	0	0	0	#DIV/0!	0	0.05	0	0	0	0.05	0.05	0.05	0.15	0.35	0	0.05	0.05	0.15	0.15	0	0.2	0.2	0.2	0
726.53	C37H73O10P	PG(31:0)						0	0.1	0	0.0333333	0.057735	1.73205	0	0	0	0	0	0	0	0	0	0	0.35	0	0.1	0	0.15	0	0	0	0.05	0.1
736.51	C38H71O10P	PG(32:2)						1.65	2.05	1.45	1.71667	0.305505	0.177964	0.8	0.95	1	1.6	1.55	1.75	0.95	1.45	1.15	0.95	1.65	2	2.35	1.95	2.7	3	3.1	2.75	2.75	2.9
738.53	C38H73O10P	PG(32:1)						10.1	10.75	11.2	10.6833	0.553022	0.0517649	10.05	8.5	10.8	11.3	12.4	12.55	8.6	10.9	8.45	8.85	9.45	8.65	10	10.15	16	12.4	16.4	13.1	14.75	13.15
740.54	C38H75O10P	PG(32:0)						1.25	0.9	0.8	0.983333	0.236291	0.240296	1.05	1.15	0.95	1	1.2	2.25	1.45	2.15	1.45	2.15	1.35	0.75	0.7	0.5	0.25	0.6	1.6	1.45	0.8	1.4
750.53	C39H73O10P	PG(33:2)						0.716667	0.616667	0.866667	0.733333	0.125831	0.171587	0.816667	0.766667	0.716667	0.816667	0.666667	0.966667	0.316667	0.766667	0.566667	0.616667	0.416667	0.466667	0.516667	0.616667	0.516667	0.966667	1.21667	0.916667	0.966667	1.06667
752.54	C39H75O10P	PG(33:1)						2.25	2.65	2.85	2.58333	0.305505	0.11826	3.05	2.65	2.95	2.3	3.2	4	2.9	3.25	2.7	2.5	2.9	1.6	2.35	2.1	2.75	2.75	3.7	3.4	4.1	2.7
754.56	C39H77O10P	PG(33:0)						0	0.35	0.05	0.133333	0.189297	1.41973	0.25	0	0	0.2	0.2	0.05	0.2	0	0	0.25	0.1	0.1	0.1	0	0	0	0	0.25	0.1	0
756.54	C38H75O11P	PG(32:0-O)						0	0	0	0	0	#DIV/0!	0	0	0	0	0	0.0333333	0	0.0333333	0.0833333	0	0	0.0333333	0.0833333	0	0	0	0	0.0833333	0	0
762.53	C40H73O10P	PG(34:3)						0.133333	0.233333	0.0833333	0.15	0.0763763	0.509175	0.483333	0.283333	0.333333	0.233333	0.433333	0.233333	0.0833333	0.383333	0.283333	0.383333	0.333333	0.0833333	0.183333	0.333333	0.483333	0.333333	0.383333	0.383333	0.133333	0.0833333
764.54	C40H75O10P	PG(34:2)						76.05	75.35	81.25	77.55	3.22335	0.0415648	82.55	66.3	86.8	98.2	98.55	86.45	61.95	80.7	58.05	59.8	90.45	65.3	70.3	66.95	91.55	76.75	91.45	83.55	90.05	85.75
766.56	C40H77O10P	PG(34:1)						122.333	126.833	132.833	127.333	5.26783	0.0413704	160.583	129.933	168.883	178.433	190.183	185.133	134.183	171.633	122.133	132.383	171.233	80.4833	88.4333	82.0833	124.733	108.433	127.733	120.683	129.583	124.583
768.57	C40H79O10P	PG(34:0)						0	0.15	1.85	0.666667	1.02754	1.54131	0.2	0.15	2.35	1.4	0	0	0.15	0	1.1	0.6	0	0.6	0.2	0	0	0	0.8	0	0.2	0
778.56	C41H77O10P	PG(35:2)						9.53333	8.58333	8.33333	8.81667	0.633114	0.0718088	11.6333	9.68333	11.9333	11.5333	12.1333	14.7833	10.0833	14.3833	10.9333	10.3333	12.4833	3.03333	4.08333	3.73333	5.83333	6.93333	8.38333	8.28333	9.03333	8.53333
780.57	C41H79O10P	PG(35:1)						5.41667	6.06667	5.86667	5.78333	0.332916	0.0575648	9.01667	7.06667	9.46667	9.11667	8.06667	13.1167	9.01667	11.3667	9.31667	9.26667	8.31667	1.86667	1.81667	1.86667	2.91667	3.71667	4.11667	4.11667	4.61667	4.16667
782.59	C41H81O10P	PG(35:0)						0	0	0.116667	0.0388889	0.0673575	1.73205	0	0	0	0.416667	0.0666667	0.516667	0.0666667	0.166667	0.0166667	0.0166667	0	0	0	0.0666667	0.116667	0	0.166667	0.0166667	0	0
790.56	C42H77O10P	PG(36:3)						0.25	0.25	0.05	0.183333	0.11547	0.629837	2.71051e-17	0.2	0.2	0.25	0.25	0.15	0.25	0.35	0.2	0.15	0.05	2.71051e-17	0	0.1	2.71051e-17	0.1	0.35	0.3	0.3	0.15
792.57	C42H79O10P	PG(36:2)						24.1	26.35	24.5	24.9833	1.20035	0.0480459	30.6	24.85	33.25	35.8	36.9	36.25	24.3	31.95	22.45	23.9	33.1	16.8	18.15	16.1	23.2	21.9	26.45	25.65	25.05	26.8
794.59	C42H81O10P	PG(36:1)						2.2	0.85	1	1.35	0.739932	0.548098	2.35	1.45	2.15	2.35	2.35	1.15	2.15	2.15	1.9	1.6	1.95	0.9	0.45	0.5	0.45	0.7	0.75	0.55	0.9	0.7
796.6	C42H83O10P	PG(36:0)						0	0	0	0	0	#DIV/0!	0.25	0	0.05	0.1	0	0.25	0.15	0.1	0.25	0.2	0.05	0	0.2	0	2.71051e-17	0.2	0.25	0	0.05	0.1
806.59	C43H81O10P	PG(37:2)						0.85	1.15	1.4	1.13333	0.275379	0.242981	1.15	1.05	1.15	1.3	1.4	2.3	1.5	2.45	1.5	0.95	1.25	0.45	0.3	0.4	0.45	0.75	0.7	0.9	0.7	0.7
808.6	C43H83O10P	PG(37:1)						0.05	0.05	0	0.0333333	0.0288675	0.866025	0	0	0.15	0	0.25	0	0.05	0.05	0.15	0.3	0	0	0	0	0	0.05	0.05	0.05	0	0.15
810.62	C43H85O10P	PG(37:0)						6.77626e-18	0	6.77626e-18	4.51751e-18	3.91228e-18	0.866025	0	0	0	0.1	0	0	0	0.1	0.05	0	0.05	6.77626e-18	0.1	6.77626e-18	0	0	0	0	0	0
820.6	C44H83O10P	PG(38:2)						0.0666667	0.116667	0.116667	0.1	0.0288675	0.288675	0.116667	0.0166667	0.116667	0.266667	0.216667	0.316667	0.166667	0.166667	0.316667	0.416667	0.0666667	0	0	0.0666667	0.0666667	0	0	0.0166667	0.0666667	0
822.62	C44H85O10P	PG(38:1)						0.216667	0	0	0.0722222	0.125093	1.73205	0	0	0	0	0	0	0.0166667	0.116667	0.166667	0	0	0	0	0	0.0166667	0	0	0.0666667	0	0.0166667
824.64	C44H87O10P	PG(38:0)						0	0	0	0	0	#DIV/0!	0	0	0	0	0.05	0	0	0	0	0.2	0	0.05	0	0.15	0	0	0	0	0	0
834.62	C45H85O10P	PG(39:2)						0	0.0333333	0.0333333	0.0222222	0.019245	0.866025	0	0	0	0.133333	0	0.183333	0	0	0	0.0833333	0	0.0833333	0.0833333	0	0.133333	0	0	0.0333333	0.183333	0
836.64	C45H87O10P	PG(39:1)						0	0	0	0	0	#DIV/0!	0	0.1	0	0	0.15	0	0	0.05	0.05	0	0.05	0	0.15	0	0.05	0	0	0.05	0	0
838.65	C45H89O10P	PG(39:0)						0	0.833333	0	0.277778	0.481125	1.73205	0	0.983333	0.133333	0.783333	0.233333	0.183333	0.333333	0.483333	0.433333	0.183333	0	0.183333	0.183333	0	0	0.683333	0.283333	0	0	0.483333
848.64	C46H87O10P	PG(40:2)						0	0.0833333	0.183333	0.0888889	0.0917928	1.03267	0	0.0333333	0	0	0	0	0.133333	0	0	0.0333333	0.0833333	0.0333333	0	0	0	0	0	0.0333333	0	0.0833333
850.65	C46H89O10P	PG(40:1)						0	0	0	0	0	#DIV/0!	0	0	0	0	0	0	0	0	0.333333	0	0	0	0	0	0	0	0	0	0	0
852.67	C46H91O10P	PG(40:0)						0	0	0	0	0	#DIV/0!	0	0.05	0.05	0	0	0.05	0.05	0.05	0	0	0	0	0.05	0.05	0	0.05	0	0.05	0	0
		Total pos scan PG						258.1	265.133	276	266.411	9.01815	0.0338505	315.7	257.817	333.767	358.4	372.033	363.733	260.233	336.233	246.25	257.967	337.567	184.483	201.283	189.45	274.583	241.283	288.733	268.483	285.633	274.667
661.41	C34H63O10P	PG(28:2)						0	0	0	0	0	#DIV/0!	0	0	0	0	0	0	0	0	0	0	0	0	0	0	0	0	0	0	0	0
663.42	C34H65O10P	PG(28:1)						0	0	0	0	0	#DIV/0!	0	0	0	0	0	0	0	0	0	0	0	0	0	0	0	0	0	0	0	0
665.44	C34H67O10P	PG(28:0)						0	0	0	0	0	#DIV/0!	0	0	0	0	0	0	0	0	0	0	0	0	0	0	0	0	0	0	0	0
689.44	C36H67O10P	PG(30:2)						0	0	0	0	0	#DIV/0!	0	0	0	0	0	0	0	0	0	1.66667	0	0	0	0	0	0.316667	0	0.866667	1.96667	0.116667
691.45	C36H69O10P	PG(30:1)						0	0	0	0	0	#DIV/0!	0	0	0.3	0	0	0	0	0	0	0	0	0	0	0	0	0	0	0	0	0
693.47	C36H71O10P	PG(30:0)						0	0	0	0	0	#DIV/0!	1.61667	0	0	0	0	0.616667	0	1.81667	0	0	0	0	0	3.56667	0	0	0	0	0	0
703.45	C37H69O10P	PG(31:2)						0	0	0	0	0	#DIV/0!	0	0	0	0	0.766667	0	0.766667	0	0.766667	0	0	0	1.96667	3.01667	0	0	0	0	2.36667	1.46667
705.47	C37H71O10P	PG(31:1)						0	0	0	0	0	#DIV/0!	0	0	0	0	0	0	0	0	0	0	0	0	0	0	0	0	0	0	0	0
707.48	C37H73O10P	PG(31:0)						0.166667	2.06667	3.26667	1.83333	1.56312	0.852609	2.86667	3.06667	2.86667	0.466667	0	0.666667	3.26667	0	0	1.01667	3.11667	0	0.316667	0	0	1.41667	2.46667	0.916667	0	3.01667
717.47	C38H71O10P	PG(32:2)						9.96667	8.96667	10.4667	9.8	0.763763	0.077935	4.51667	10.9167	10.7167	6.36667	0	0	7.16667	9.76667	7.96667	11.1167	6.71667	7.76667	8.31667	3.36667	7.71667	6.51667	9.61667	6.31667	11.5667	10.2667
719.48	C38H73O10P	PG(32:1)						7.05	6.25	6.95	6.75	0.43589	0.0645763	6.45	5.3	9.3	6.8	7.25	8.05	6.5	6.4	6.35	6.15	6.85	7.05	10.5	6.7	9.15	7.6	15.2	10.35	10.6	9.1
721.5	C38H75O10P	PG(32:0)						0	0	2.26667	0.755556	1.30866	1.73205	4.11667	2.91667	0	6.16667	0	5.11667	0	0.966667	0	6.06667	5.01667	1.86667	0	2.86667	0	0.266667	0	0	0	3.21667
731.48	C39H73O10P	PG(33:2)						0	0	5.2	1.73333	3.00222	1.73205	0	0	0	0	1.95	1.7	0	0	0	0	0	1.95	0	4.95	0	0	0	0	0	0
733.5	C39H75O10P	PG(33:1)						4.25	4.1	3.6	3.98333	0.340343	0.0854417	1	0	3.6	0	0	4.7	0	7	5.45	2.85	2.5	0	0	0	0	3.3	5.95	3.6	6.4	2.45
735.52	C39H77O10P	PG(33:0)						0	0	0	0	0	#DIV/0!	0	0	0	0	0	0	16.95	0	0	0	0	0	0	0	0	0	0	0	0	0
737.49	C38H75O11P	PG(32:0-O)						9.2	3.55	4.4	5.71667	3.04645	0.532906	4.35	3.45	7.45	6.3	6.55	7.35	0	5.3	6.35	0	8.45	4.05	5.75	4.95	4.35	4.5	3.9	3.15	6.25	3.85
743.48	C40H73O10P	PG(34:3)						0	0	0	0	0	#DIV/0!	0	0	0	0	0	0	0	0	0	0	0	0	0	0	0	0	0	0	0	0
745.5	C40H75O10P	PG(34:2)						79.65	71.3	80.4	77.1167	5.05132	0.0655023	87.5	61.7	85.2	84.95	91.1	86.55	66.95	70.5	58.05	63.2	70.15	56.1	76.05	58.9	85.25	75.6	91.35	74.6	89.2	75.8
747.52	C40H77O10P	PG(34:1)						140.65	142.55	136.3	139.833	3.20403	0.0229132	150.85	135.5	173.8	176.6	187.5	185.3	147.4	185.05	141.85	144.8	156.9	91.2	96.7	90.45	127.6	117.75	136.05	120.65	120.95	125.25
749.53	C40H79O10P	PG(34:0)						0	0	0.0166667	0.00555556	0.0096225	1.73205	0.0666667	0	0	0.0166667	2.81667	1.01667	0	0.466667	1.11667	10.3167	0	0	3.51667	0	0	0	0	0	0	0.216667
759.52	C41H77O10P	PG(35:2)						43.4	38.05	0	27.15	23.6643	0.871612	0	9.85	0	0	19.55	0	13.7	0	21.9	60.55	0	0	82.25	0	0	0	35.2	0	0	0
761.53	C41H79O10P	PG(35:1)						0	0	7.01667	2.33889	4.05107	1.73205	0.266667	0	6.61667	0	11.8167	12.8167	9.71667	7.41667	6.61667	0	3.51667	0.516667	0	0	3.26667	8.56667	5.96667	2.96667	5.76667	0
763.55	C41H81O10P	PG(35:0)						0	1.28333	0	0.427778	0.740933	1.73205	0	0	0	0	0	0	3.08333	1.63333	0.933333	0	0	0	0	0	0	0	0	0	0	0.683333
771.52	C42H77O10P	PG(36:3)						0	0	0	0	0	#DIV/0!	0	0	0	0	0	0	0	0	0	0	0	0	0	0	0	0	0	0	1.25	0
773.53	C42H79O10P	PG(36:2)						20.6333	29.5833	22.9833	24.4	4.64013	0.190169	27.6833	22.4333	31.1333	32.5333	36.4333	31.6333	25.8333	34.2333	21.2333	36.1333	27.9333	15.1333	17.8333	13.4333	18.3333	26.1333	27.3333	22.2333	21.4833	20.4833
775.55	C42H81O10P	PG(36:1)						2.33333	1.48333	5.83333	3.21667	2.30561	0.71677	1.93333	1.98333	3.23333	7.93333	4.13333	8.98333	2.63333	2.13333	6.03333	4.23333	3.13333	0.133333	0.833333	2.63333	3.48333	2.83333	2.13333	4.73333	2.08333	3.18333
777.56	C42H83O10P	PG(36:0)						0	0	0	0	0	#DIV/0!	0	0	0	0	0	0	0	0	0	0	0	0	0	0	0	0	0	0	0	0
787.55	C43H81O10P	PG(37:2)						0	0	0	0	0	#DIV/0!	2.15	0	0	0	0	3.25	0	3.65	0	0	0	1.1	0	0	0	0	0	2.55	0	0
789.56	C43H83O10P	PG(37:1)						0	0	0	0	0	#DIV/0!	0	0	0	1.35	0	0.6	0	0.1	2.15	0	0	1.05	0	0	0	2.7	0	0.95	0	1.85
791.58	C43H85O10P	PG(37:0)						0	0	0	0	0	#DIV/0!	0	0	0	0	0	2.51667	4.31667	2.36667	3.11667	3.66667	0	0	0	0	0	2.81667	0	0	0	2.21667
801.56	C44H83O10P	PG(38:2)						0	0	0	0	0	#DIV/0!	0	0	0	0	0	0	0	0	0	0	0	0	0	0	0	0	0	0	0	0
803.58	C44H85O10P	PG(38:1)						4.6	0	2.65	2.41667	2.30886	0.95539	6	2.35	6.9	6.75	9.45	5.7	7.45	6.55	8.6	1.75	4.55	4.2	3.45	3	7	0	0	8.3	4.65	7
805.59	C44H87O10P	PG(38:0)						12.3167	13.6667	11.1667	12.3833	1.25133	0.10105	10.8667	9.86667	11.7167	11.3167	13.0667	13.8167	9.16667	17.6667	10.9167	12.2167	11.2667	10.7667	13.5167	7.31667	11.6667	8.71667	2.91667	5.61667	7.96667	7.41667
815.58	C45H85O10P	PG(39:2)						0	0	0	0	0	#DIV/0!	0	0	0	0	0	0	0	0	0	0	0	0	0	0	0	0	0	0	0	0
817.59	C45H87O10P	PG(39:1)						8.3	0	7.5	5.26667	4.57857	0.869349	0	0	1.6	0	7.75	4.1	0	0	6.45	0	0	1.9	1.7	0	0	0	0	4.35	0	4.25
819.61	C45H89O10P	PG(39:0)						0	0	0	0	0	#DIV/0!	0.583333	0	0.233333	0	1.78333	0	1.83333	5.18333	0.0833333	0.833333	1.23333	3.13333	1.08333	0	0.433333	4.68333	0	2.88333	4.18333	0.683333
829.59	C46H87O10P	PG(40:2)						0	3.15	2.9	2.01667	1.75095	0.868241	2.4	1.6	4.6	2.05	3.7	0.6	0	0	3.65	0	3.3	0	0.35	0	3.35	3.05	0	4	4.05	0
831.61	C46H89O10P	PG(40:1)						4.28333	0	2.33333	2.20556	2.14452	0.972328	0	0	2.83333	2.58333	2.33333	2.08333	5.03333	2.83333	0	0	0	0	0	0	0	0	0	0	0	2.83333
833.62	C46H91O10P	PG(40:0)						0	0	0	0	0	#DIV/0!	0.0333333	0.0833333	0	0	0	0	0	0	0.333333	0.333333	0.333333	0.333333	0.333333	0.333333	0.333333	0.0833333	0.333333	0.333333	0.333333	0
857.62	C48H91O10P	PG(42:2)						0	1.63333	0	0.544444	0.943005	1.73205	0	0	1.93333	0.0333333	0	0	0	0	2.33333	0	0	0	0	0	0.133333	0	3.03333	0	5.63333	0
859.64	C48H93O10P	PG(42:1)						1.45	0	0	0.483333	0.837158	1.73205	0	0	0	0	0	0	0	0	0	0	0	0	0	0	0	0	0	2.1	0.05	0
		Total neg scan PG						348.25	327.633	315.25	330.378	16.6703	0.0504583	315.25	271.017	364.033	352.217	407.95	387.167	331.767	371.033	322.25	366.9	314.967	208.25	324.467	205.483	282.067	276.85	341.45	281.467	306.75	285.35
793.54	C40H79O11PN2	LysylPG(28:0)						1.65	6.55	0.95	3.05	3.05123	1.0004	2.35	4.95	2.1	1.4	0.9	2.3	4.05	1.85	3.05	2.45	2.25	7.75	4.2	4.95	0	0	7.5	4.15	4.1	0
817.54	C42H79O11PN2	LysylPG(30:2)						0	0	1.26667	0.422222	0.73131	1.73205	0	0.716667	4.46667	0	0	0	0.716667	0	0	2.81667	0	0	0	2.11667	2.26667	0	2.11667	0.966667	2.46667	2.81667
819.56	C42H81O11PN2	LysylPG(30:1)						0	3.21667	0	1.07222	1.85714	1.73205	1.51667	0.266667	3.26667	0	1.26667	0	2.71667	0.216667	0	0	1.96667	1.16667	3.66667	1.06667	1.06667	1.06667	6.91667	5.76667	0	3.56667
821.57	C42H83O11PN2	LysylPG(30:0)						0.733333	3.48333	0.0833333	1.43333	1.80485	1.2592	1.73333	2.23333	3.13333	2.68333	6.43333	3.03333	0	3.38333	3.03333	1.48333	0	2.78333	5.48333	0.233333	2.83333	0	0.183333	3.63333	3.73333	4.68333
831.56	C43H81O11PN2	LysylPG(31:2)						0	0	0	0	0	#DIV/0!	0	2.88333	0	1.13333	1.63333	1.58333	0	0.583333	0	0	0	0	1.73333	0	0	0	0	0	0	0
833.57	C43H83O11PN2	LysylPG(31:1)						1.31667	2.11667	0	1.14444	1.06879	0.933895	1.96667	0.866667	0.716667	0	0	0	3.76667	0	0.516667	0.616667	0	1.81667	3.36667	0	6.06667	0.566667	2.11667	0	2.31667	0
835.59	C43H85O11PN2	LysylPG(31:0)						0	0	0	0	0	#DIV/0!	0	0	0	0	0	0	0	0	0	0	0	0	0	0	0	0	0	0	0	0
845.57	C44H83O11PN2	LysylPG(32:2)						0	0	0	0	0	#DIV/0!	0	2.71667	0	0	0	0	0.266667	2.06667	0.566667	0	0	2.01667	0	0	0	0	1.01667	0	0	0.166667
847.59	C44H85O11PN2	LysylPG(32:1)						0	1.38333	0.133333	0.505556	0.763096	1.50942	2.28333	1.63333	0.733333	2.53333	0.0833333	3.58333	0	2.48333	0.133333	2.78333	1.63333	2.98333	0.533333	2.58333	0	8.08333	3.18333	4.38333	1.08333	1.83333
849.6	C44H87O11PN2	LysylPG(32:0)						0	0	0.383333	0.127778	0.221318	1.73205	0	2.53333	0	0	1.33333	0	0	0	0	0	0	0.0833333	0	0	0	0	0.783333	0	0	4.23333
859.59	C45H85O11PN2	LysylPG(33:2)						3.21667	3.76667	4.46667	3.81667	0.626498	0.164148	3.21667	3.46667	2.56667	2.31667	3.01667	0	4.91667	1.46667	1.11667	5.31667	2.16667	3.66667	6.86667	0	1.91667	5.16667	2.61667	4.81667	2.51667	1.71667
861.6	C45H87O11PN2	LysylPG(33:1)						0	0	0	0	0	#DIV/0!	0	1.6	2.45	0	0	0	0	0	0	0	0	0	0	0	0	0	0	0.9	0	0
863.62	C45H89O11PN2	LysylPG(33:0)						0	0	1.01667	0.338889	0.586973	1.73205	0.0166667	1.41667	0	0	0.416667	0	0	0	0	0.216667	0	0	0.416667	0	1.06667	0	3.26667	0	0	2.76667
869.57	C46H83O11PN2	LysylPG(34:4)						1.98333	1.93333	0	1.30556	1.13092	0.866237	2.33333	0	0.933333	2.23333	1.43333	1.28333	0.183333	0.833333	0.983333	3.88333	0	3.13333	0	0.133333	0.0333333	1.53333	0.783333	4.78333	1.53333	1.83333
871.59	C46H85O11PN2	LysylPG(34:3)						2.23333	0.433333	3.43333	2.03333	1.50997	0.742607	0.783333	0	0.683333	2.93333	0.833333	0	2.68333	1.03333	0	1.03333	0	0.833333	2.53333	0	0	0.983333	3.18333	1.63333	4.93333	0.283333
873.6	C46H87O11PN2	LysylPG(34:2)						0	2.21667	0.266667	0.827778	1.21018	1.46196	2.31667	5.01667	2.21667	2.26667	0	3.76667	2.31667	0	3.26667	3.66667	2.96667	0	4.61667	0.766667	1.16667	0	3.46667	0.866667	2.01667	0.516667
875.62	C46H89O11PN2	LysylPG(34:1)						2.46667	1.21667	0.816667	1.5	0.860717	0.573811	0	0.916667	1.16667	3.61667	0	1.61667	0	4.01667	2.61667	1.91667	0	0.366667	1.26667	0	0.316667	0.316667	0	3.51667	0	0
877.63	C46H91O11PN2	LysylPG(34:0)						1.76667	0.166667	0	0.644444	0.975439	1.51361	3.11667	1.21667	5.71667	0.916667	2.56667	0	4.31667	4.96667	0	3.16667	0.516667	2.51667	1.11667	2.21667	0	0	4.06667	0	2.56667	0.666667
887.62	C47H89O11PN2	LysylPG(35:2)						2.23333	0	0	0.744444	1.28942	1.73205	0	0	5.58333	0	0	3.13333	1.53333	0	1.38333	0	2.78333	0	0.0833333	0	0	0.0333333	0	0.733333	0	0.183333
889.63	C47H91O11PN2	LysylPG(35:1)						5.91667	6.36667	0	4.09444	3.55302	0.867767	2.31667	4.01667	0	6.61667	2.76667	0.366667	0	3.36667	0.0666667	0	2.41667	2.76667	2.11667	1.21667	2.91667	2.71667	4.56667	3.76667	2.26667	3.16667
891.65	C47H93O11PN2	LysylPG(35:0)						0	0	0	0	0	#DIV/0!	1.25	0	0	0	0	0	2.1	0	0	1.25	0	0.9	0.95	0	0	0	0	0.65	0	0.8
897.6	C48H87O11PN2	LysylPG(36:4)						0.316667	0	0	0.105556	0.182828	1.73205	2.26667	0.916667	3.46667	0.666667	0.266667	0.916667	0	0	2.96667	0	0	0.116667	2.06667	0	0	0.766667	5.56667	0	1.71667	0.216667
899.62	C48H89O11PN2	LysylPG(36:3)						1.98333	0.483333	0	0.822222	1.03418	1.25779	0	0.883333	1.88333	0	0.0833333	0.333333	0.683333	0	0	5.18333	0	1.18333	2.53333	0	0.383333	0	1.93333	0	0	0
901.63	C48H91O11PN2	LysylPG(36:2)						0	0.25	2.25	0.833333	1.23322	1.47986	0	0.1	1.2	1.55	0	0	0	0.05	0.8	0	0	0	0	0	0	0.4	0	0	0.4	0
903.65	C48H93O11PN2	LysylPG(36:1)						2.26667	1.81667	0	1.36111	1.20004	0.881661	0	3.21667	2.11667	0	0	1.81667	0	0.366667	3.51667	1.61667	1.16667	0	0	0	0	2.06667	0.616667	0	2.26667	0
905.66	C48H95O11PN2	LysylPG(36:0)						0	0	0	0	0	#DIV/0!	0	0	0	0	0	0	0	0	0	0	0	0	1.41667	4.36667	1.26667	0	0.466667	0	0	0
915.65	C49H93O11PN2	LysylPG(37:2)						0	0	0.95	0.316667	0.548483	1.73205	0	2.4	1.35	1.8	2	1.4	0.1	0.35	0	0	0	0	5.05	0.65	1.8	0	0	0	0	3
917.66	C49H95O11PN2	LysylPG(37:1)						1.11667	1.06667	0	0.727778	0.63077	0.866706	0	0.966667	2.71667	0	0	1.86667	0.266667	2.16667	0	2.81667	1.61667	0	3.41667	0	0	1.21667	0	1.26667	0	0
919.68	C49H97O11PN2	LysylPG(37:0)						0	0	0	0	0	#DIV/0!	0	0	0	0	0	2.01667	0	0	0	0	0.0666667	0	0.266667	0.966667	1.21667	0	0	1.76667	0	0
929.66	C50H95O11PN2	LysylPG(38:2)						0	0	0	0	0	#DIV/0!	0	0.383333	3.98333	0	0	0	0	0	0	0	0	1.63333	0	0	0	0.933333	2.88333	0	0	0
931.68	C50H97O11PN2	LysylPG(38:1)						1.1	0.1	0.45	0.55	0.507445	0.922627	2.25	0	0.25	0	2.05	1.6	0.9	0	0	3.3	0	0	1.25	0	0	0	2	1	2.1	1.3
933.7	C50H99O11PN2	LysylPG(38:0)						0	1.26667	0	0.422222	0.73131	1.73205	0	0	0	1.11667	0.916667	0	0	0.816667	0	0	0	1.61667	0.716667	0	0.0166667	0.466667	0.166667	0	0	0.166667
		Total LysylPE						30.3	37.8333	16.4667	28.2	10.837	0.384292	29.7167	45.3167	52.7	33.7833	28	30.6167	31.5167	30.0167	24.0167	43.5167	19.55	37.3333	55.6667	21.2667	24.3333	26.3167	59.4	44.6	36.0167	33.9167
		Total Polar Lipids Detected (pos scan PG)						2070.46	2139.97	2183.44	2131.29	56.9866	0.0267381	2210.61	2162.84	2410.81	2525.7	2645.64	2500.36	1939.18	2446.44	1798.63	2049.51	2256.42	1683.62	1707.84	1605.86	2153.15	2006.64	2469.39	2356.79	2455.45	2557.21
		Total Polar Lipids Detected (neg scan PG)						2160.61	2202.47	2222.69	2195.26	31.6612	0.0144226	2210.16	2176.04	2441.08	2519.51	2681.56	2523.79	2010.71	2481.24	1874.63	2158.44	2233.82	1707.38	1831.02	1621.89	2160.64	2042.21	2522.11	2369.77	2476.57	2567.9

## Sheet: 3 amount analyzed
Limit of Detection is 0.0005 on this sheet								0.001	set to calculate per sample sent		Average of identical samples made from pooling samples. If these averages are less than 0.0005 nmol, indicated by lack of highlight, this lipid is below the limit of detection and should not be further analyzed.
								0.002	vol analyzed=x ml of 1.0 ml total		QC ave for comparison	PA14 - 1	PA14 - 2	PA14 - 3	PA14 - 4	PA14 - 5	PA14 D04030 - 1	PA14 D04030 - 2	PA14 D04030 - 3	PA14 D04030 - 4	PA14 D04030 - 5	DamrZ DptsP - 1	DamrZ DptsP - 2	DamrZ DptsP - 3	DamrZ DptsP - 4	DamrZ DptsP - 5	DamrZ DptsP D04030 - 1	DamrZ DptsP D04030 - 2	DamrZ DptsP D04030 - 3	DamrZ DptsP D04030 - 4	DamrZ DptsP D04030 - 5
Mass	Compound Formula	Compound Name	QC01	QC02	QC03	QC04	QC05	QC06	QC07	QC08	to LOD 0.0005	sample01	sample02	sample03	sample04	sample05	sample06	sample07	sample08	sample09	sample10	sample11	sample12	sample13	sample14	sample15	sample16	sample17	sample18	sample19	sample20
424.25	C19H38O7PN	LPE(14:1)	0.000393126	0.000120962	0.0011189	0.000846732	0.000574568	0.000211683	0.000211683	0.000665289	0.000362885	0.000483847	0.000302404	0.000846732	3.02404e-05	3.02404e-05	0	0	0	0.000120962	0.000302404	0	0	3.02404e-05	0.000846732	0.000846732	0.000302404	0.000302404	0.000483847	0.000756011	3.02404e-05
426.26	C19H40O7PN	LPE(14:0)	0	0	0	0	0	0	0	0	0	0	0	0	0	0	0	0	0	0	0	0	0	0	0	0	0	0	0	0	0
438.26	C20H40O7PN	LPE(15:1)	0.000786251	0.00105841	0.00133058	0.00178419	0.000876972	0.00151202	0.000967694	0.00205635	0.00151202	0.00114914	0.000786251	0.000876972	0.00151202	0.00169346	0.000604809	0.000876972	0.000332645	0.000786251	0.00069553	0.000423366	0.00069553	0.00069553	0.0014213	0.00105841	0.00069553	0.000604809	0.00187491	0.00160274	0.00178419
440.28	C20H42O7PN	LPE(15:0)	0	0.000483847	0.000211683	3.02404e-05	0.000302404	0.000211683	0.000211683	0.000120962	0.000181443	0	0.000302404	0.000211683	0.000302404	0.000393126	0	0.000120962	3.02404e-05	0	0.000211683	0	3.02404e-05	0.000483847	0.000120962	0.000120962	3.02404e-05	0.000393126	0.000120962	0.000211683	0.000211683
452.28	C21H42O7PN	LPE(16:1)	0.000272164	0.000544328	0.000907213	0.00117938	0.000635049	0.00145154	0.000453606	0.00108866	0.000997934	0.000544328	0.0017237	0.000362885	0.000635049	0.000544328	0.000816492	0.000907213	0.000816492	0.00108866	0.00072577	0.00117938	0.00136082	0.00136082	0.00117938	0.000997934	0.000816492	0.000816492	0.00163298	0.00145154	0.00154226
454.29	C21H44O7PN	LPE(16:0)	0.00114914	0.00160274	0.00196563	0.00151202	0.000967694	0.0014213	0.00187491	0.00214707	0.00181443	0.00133058	0.00214707	0.000876972	0.0014213	0.0014213	0.00187491	0.00187491	0.00196563	0.00205635	0.00260068	0.00178419	0.00187491	0.00223779	0.0014213	0.00123986	0.00178419	0.00214707	0.00205635	0.00241923	0.00296356
466.29	C22H44O7PN	LPE(17:1)	0.000120962	0.000120962	0.000211683	0.000211683	0.000302404	0	0.000211683	0.00130034	0.000504007	0.000393126	0.000120962	0.000211683	0.000574568	0.000211683	0.000211683	0.000120962	0.000665289	3.02404e-05	0.000211683	0.000120962	0.000393126	0.000302404	0.000302404	0.000211683	0.000211683	0.000120962	0.000574568	0.000483847	0.000756011
468.31	C22H46O7PN	LPE(17:0)	9.07213e-05	9.07213e-05	0.000362885	9.07213e-05	9.07213e-05	5.42101e-20	0.000453606	0.000362885	0.000272164	5.42101e-20	0.000635049	9.07213e-05	0.000181443	5.42101e-20	0.000453606	0.000181443	9.07213e-05	0.000181443	0.000272164	0	0.000362885	9.07213e-05	0.000272164	0.000362885	0.000181443	5.42101e-20	0.000272164	0.000362885	0
470.29	C21H44O8PN	LPE(16:0-O)	6.04809e-05	0.000241923	0.000332645	6.04809e-05	0	0.000332645	0.000151202	0.000151202	0.000211683	0	0	0.000151202	6.04809e-05	0.000151202	0.000241923	6.04809e-05	6.04809e-05	0	0.000241923	0.000151202	0.000241923	0	0.000241923	0	0	0	0.000151202	6.04809e-05	0.000241923
478.29	C23H44O7PN	LPE(18:2)	0	9.07213e-05	0.000181443	0	9.07213e-05	0	9.07213e-05	9.07213e-05	6.04809e-05	9.07213e-05	0.000181443	0	0.000181443	0.000272164	9.07213e-05	0	0.000181443	0	9.07213e-05	0	0.000362885	0	0	0.000362885	9.07213e-05	0	0	9.07213e-05	0.000453606
480.31	C23H46O7PN	LPE(18:1)	0.00275188	0.00247971	0.00320549	0.00266116	0.0028426	0.0028426	0.00320549	0.00393126	0.00332645	0.00220755	0.00438486	0.00193539	0.00275188	0.00365909	0.00447558	0.00356837	0.00501991	0.00384053	0.00402198	0.00257044	0.00247971	0.00293332	0.00211683	0.00238899	0.00220755	0.00320549	0.00320549	0.00483847	0.00447558
482.32	C23H48O7PN	LPE(18:0)	0	0	0	0	0	0	0	0	0	0	0	0	0	0	0	0	0	0	0	0	0	0	0	0	0	0	0	0	0
494.32	C24H48O7PN	LPE(19:1)	0	0.000181443	9.07213e-05	0.000362885	0	0	0.000453606	0.0012701	0.000574568	9.07213e-05	0.000181443	0	0.000272164	0.000272164	0	0.000453606	0	0	0.000181443	9.07213e-05	0	0	9.07213e-05	0	0	0	0.000272164	0	0.000272164
496.34	C24H50O7PN	LPE(19:0)	0.000211683	3.02404e-05	0	0.000120962	3.02404e-05	0.000302404	3.02404e-05	0	0.000110882	3.02404e-05	0.000120962	3.02404e-05	0.000120962	0.000120962	3.02404e-05	0.000120962	0.000120962	0	0.000211683	0.000211683	3.02404e-05	3.02404e-05	3.02404e-05	0.000211683	0.000393126	0.000211683	0.000120962	0.000574568	3.02404e-05
508.34	C25H50O7PN	LPE(20:1)	0.000151202	6.04809e-05	6.04809e-05	6.04809e-05	0.000151202	0.000241923	0	0.000241923	0.000161282	6.04809e-05	0	6.04809e-05	0.000332645	0.000151202	0	6.04809e-05	6.04809e-05	6.04809e-05	0	0	0	0.000332645	0	0.000151202	0	0	0	0	0.000241923
510.35	C25H52O7PN	LPE(20:0)	6.04809e-05	0	0.000151202	0	0	0	0	0.00169346	0.000564488	0	0	0	0	0	0	0	0.000151202	0.000332645	6.04809e-05	0.000423366	0	6.04809e-05	0	0	6.04809e-05	0	0.000151202	6.04809e-05	0
522.35	C26H52O7PN	LPE(21:1)	0	9.07213e-05	0.000272164	0	2.71051e-20	0	0.000272164	2.71051e-20	9.07213e-05	2.71051e-20	0.000272164	2.71051e-20	0.000181443	0.000272164	9.07213e-05	2.71051e-20	9.07213e-05	2.71051e-20	0.000181443	9.07213e-05	2.71051e-20	9.07213e-05	0	0.000362885	2.71051e-20	0	9.07213e-05	0	9.07213e-05
524.37	C26H54O7PN	LPE(21:0)	0	0.000211683	0	0	0.000211683	0	0.000211683	0	7.0561e-05	0	0	0	0	0.000120962	3.02404e-05	0	3.02404e-05	0	0	0	0	0	0	0	0	0	0	3.02404e-05	3.02404e-05
536.37	C27H54O7PN	LPE(22:1)	0	0.000332645	0	0.000241923	6.04809e-05	0	0.000151202	0.000332645	0.000161282	6.04809e-05	0.000151202	0	0	0	6.04809e-05	0	0	0	0.000151202	0.000241923	0	0	0.000151202	0.000332645	0.000241923	0.000241923	0.000332645	0	0.000332645
538.39	C27H56O7PN	LPE(22:0)	0.000120962	3.02404e-05	0.000120962	0.000211683	0.000120962	0.000120962	0	0	4.03206e-05	3.02404e-05	0.000211683	3.02404e-05	3.02404e-05	0.000211683	3.02404e-05	0.000120962	0.000120962	0.000120962	0	3.02404e-05	3.02404e-05	3.02404e-05	0.000302404	0	3.02404e-05	0.000120962	0.000120962	0.000120962	0.000120962
		Total LysoPE	0.00616905	0.00777179	0.0105237	0.00937453	0.0072577	0.00864876	0.00895117	0.0154529	0.0110176	0.00647145	0.0115216	0.0056852	0.00858828	0.00952573	0.00901165	0.00846732	0.00973742	0.00861852	0.0101608	0.00731818	0.00786251	0.008679	0.00849756	0.00864876	0.00704602	0.00816492	0.0114611	0.0130639	0.013578
538.35	C26H52O8PN	PE(21:0)	8.49626e-05	8.49626e-05	0.000212407	0.00033985	8.49626e-05	0.000212407	0	0	7.08022e-05	0	0.00097707	8.49626e-05	0	0.00033985	8.49626e-05	8.49626e-05	0.000212407	0.000212407	0	8.49626e-05	8.49626e-05	8.49626e-05	0.000594738	0	0	0.00033985	0.000212407	0.00033985	0.00033985
552.37	C27H54O8PN	PE(22:0)	0	0	0	0	0	0.000509776	0	0.000127444	0.000212407	0.000127444	0.001147	0	0	0.000382332	0	0	0	0	0.000127444	0.000127444	0.000382332	0.000127444	0.000254888	0.000254888	0	0.000509776	0.000127444	0.00063722	0.000127444
566.38	C28H56O8PN	PE(23:0)	0	0	0.000127444	0	0	0	0.000127444	0.000127444	8.49626e-05	0	0.000127444	0	0	0	0.000127444	0.000127444	0.000127444	0	0.000254888	0	0	0	0.000254888	0.000127444	0	0.000254888	0	0.000509776	0.000254888
606.41	C31H60O8PN	PE(26:1)	0	0	0	0	0	0.000212407	0	0	7.08022e-05	0.000212407	0.00033985	0	0	8.49626e-05	8.49626e-05	8.49626e-05	0.000212407	0.000467294	8.49626e-05	8.49626e-05	0.00033985	0.00033985	0.000212407	0.00033985	8.49626e-05	0	0.00033985	8.49626e-05	8.49626e-05
608.43	C31H62O8PN	PE(26:0)	0.00033985	0	0.000594738	8.49626e-05	8.49626e-05	0	0.000212407	0.00033985	0.000184086	0.00033985	0.000467294	8.49626e-05	0.00033985	0.000467294	0.00033985	0.000849626	0.00033985	0.00033985	0.00097707	0.000467294	0.00097707	0.000212407	0.000467294	0.000594738	0.000594738	0.000212407	0.00033985	0.000212407	0.000594738
634.44	C33H64O8PN	PE(28:1)	0.000849626	0.000722182	0.000594738	0.00097707	0.000849626	0.000594738	0.000849626	0.000594738	0.000679701	0.00327106	0.00785904	0.00186918	0.00225151	0.00492783	0.00378084	0.00696694	0.00186918	0.00429061	0.00276129	0.00441806	0.0056925	0.0025064	0.00429061	0.00645716	0.00390828	0.00225151	0.00352595	0.00620227	0.00314362
636.46	C33H66O8PN	PE(28:0)	0.00101955	0.000764664	0.000892108	0.00101955	0.001147	0.00127444	0.001147	0.00101955	0.001147	0.00509776	0.0122346	0.00369587	0.00280377	0.00790152	0.00509776	0.00892108	0.00229399	0.0063722	0.00471543	0.00713686	0.00509776	0.00216655	0.00331354	0.00624475	0.00331354	0.00242143	0.00369587	0.0063722	0.00305865
650.47	C34H68O8PN	PE(29:0)	0.000424813	0.000297369	0.000297369	0.000424813	0.000424813	0.000297369	0.000297369	0.000297369	0.000297369	0.000424813	0.000679701	0.000424813	0.000297369	0.000424813	0.000552257	0.000552257	0.000297369	0.000297369	0.000552257	0.000552257	0.000424813	0.000297369	0.000424813	0.000807145	0.000424813	0.000297369	0.000679701	0.000679701	0.000552257
662.47	C35H68O8PN	PE(30:1)	0.00917596	0.00917596	0.0105778	0.00866619	0.00866619	0.00930341	0.00930341	0.00968574	0.00943085	0.00497031	0.0072643	0.00598986	0.00573498	0.00675453	0.0104504	0.0100681	0.00879363	0.00777408	0.00764664	0.00586242	0.0121072	0.0108327	0.0104504	0.0149109	0.0128718	0.0150384	0.0152933	0.0166952	0.0163128
664.49	C35H70O8PN	PE(30:0)	0.00539513	0.00463046	0.00424813	0.00412069	0.00412069	0.00450302	0.00526768	0.00437558	0.00471543	0.00284625	0.00424813	0.00412069	0.00399324	0.00424813	0.00654212	0.00603235	0.00743423	0.00603235	0.00565001	0.00373836	0.0038658	0.00412069	0.00463046	0.00615979	0.00615979	0.00717934	0.00654212	0.009091	0.00819889
674.51	C37H72O7PN	PE(31:2)	0.000382332	0.000382332	0.000382332	0.000382332	0.000254888	0.000382332	0.000509776	0.000127444	0.00033985	0.000127444	0.000254888	0.000382332	0.000127444	0.000382332	0.000764664	0.000382332	0.000509776	0.000382332	0.00063722	0.000127444	0.000127444	0.000254888	0	0.000254888	0.000382332	0.00063722	0.000509776	0.000764664	0.00063722
676.53	C37H74O7PN	PE(31:1)	0.0025064	0.00199662	0.00225151	0.00237895	0.00161429	0.00199662	0.00174173	0.00225151	0.00199662	0.00123196	0.00161429	0.00123196	0.00148685	0.00186918	0.00225151	0.00186918	0.00225151	0.0013594	0.00161429	0.0013594	0.00186918	0.00225151	0.00212407	0.00263384	0.00301617	0.00378084	0.00314362	0.00378084	0.00365339
678.54	C37H76O7PN	PE(31:0)	0.00127444	0.000892108	0.001147	0.000892108	0.00127444	0.001147	0.001147	0.001147	0.001147	0.00063722	0.00063722	0.000892108	0.000764664	0.00101955	0.00178422	0.00127444	0.00140188	0.000892108	0.00165677	0.000764664	0.001147	0.000892108	0.000764664	0.001147	0.00140188	0.00178422	0.00165677	0.00191166	0.00152933
688.49	C37H70O8PN	PE(32:2)	0.0262959	0.0250215	0.0259136	0.026041	0.0254038	0.0247666	0.0256587	0.0261685	0.0255313	0.0127869	0.0124045	0.0134241	0.0153358	0.0152083	0.0211982	0.0163553	0.0214531	0.015973	0.0172474	0.0127869	0.0275704	0.0279527	0.0274429	0.0367463	0.0350896	0.0452851	0.0433734	0.0441381	0.04554
689.56	C38H77O6PN2	PE-Cer(18:0)	0.000212407	0	0	0	0	0	0	0	0	8.49626e-05	0	0	0	8.49626e-05	0.000212407	0	0.000594738	0	0	0	0.000212407	8.49626e-05	0	0	0	0	0	0	0.000722182
690.51	C37H72O8PN	PE(32:1)	0.169203	0.158243	0.170223	0.162576	0.163213	0.162321	0.173154	0.168566	0.168014	0.122813	0.125617	0.141165	0.143969	0.146518	0.15289	0.122686	0.150214	0.114785	0.120647	0.125872	0.172389	0.171497	0.165762	0.217887	0.189339	0.235092	0.224896	0.233817	0.246944
692.52	C37H74O8PN	PE(32:0)	0.0242993	0.0228974	0.0249365	0.02277	0.0225151	0.02277	0.0249365	0.0232798	0.0236621	0.0200937	0.0194564	0.0212407	0.0232798	0.0235346	0.0356418	0.027358	0.0353869	0.0259561	0.0277403	0.0198388	0.0138489	0.0130842	0.0134666	0.0180546	0.0248091	0.0300343	0.0292696	0.0323283	0.0293971
702.54	C39H76O7PN	PE(33:2)	0.00943085	0.00917596	0.00968574	0.00879363	0.00917596	0.00892108	0.00930341	0.00917596	0.00913348	0.00675453	0.00700942	0.00764664	0.00828386	0.00853874	0.0100681	0.00790152	0.0105778	0.00739175	0.00777408	0.00739175	0.00688197	0.00675453	0.00611731	0.00904852	0.0117248	0.0140188	0.0145286	0.0136365	0.0149109
704.56	C39H78O7PN	PE(33:1)	0.040867	0.0380633	0.0409945	0.0394651	0.03972	0.0380633	0.0399749	0.0401024	0.0393802	0.0353869	0.0378084	0.0425238	0.0407396	0.0430336	0.0417591	0.0327106	0.0416317	0.0306715	0.0341125	0.0360242	0.0292696	0.0320734	0.0299068	0.0399749	0.0432885	0.0538663	0.0525919	0.052337	0.0548859
706.57	C39H80O7PN	PE(33:0)	0.00169925	0.00131692	0.00144436	0.0018267	0.00144436	0.0018267	0.00144436	0.00208158	0.00178422	0.00131692	0.00131692	0.00157181	0.00118948	0.00259136	0.0038658	0.00220903	0.00297369	0.00220903	0.00322858	0.000934589	0.00106203	0.000807145	0.000552257	0.00131692	0.00169925	0.0018267	0.00297369	0.00208158	0.00246392
708.52	C37H74O9PN	PE(32:0-O)	0.000764664	0.000509776	0.000764664	0.000509776	0.000509776	0.000382332	0.000382332	0.000382332	0.000382332	0.000254888	0.000254888	0.000382332	0.000382332	0.000382332	0.000509776	0.00063722	0.000764664	0.000509776	0.000764664	0.000509776	0.000254888	0.000382332	0.000254888	0.000509776	0.00063722	0.000382332	0.000382332	0.00063722	0.00063722
714.51	C39H72O8PN	PE(34:3)	0.00692445	0.00666957	0.00666957	0.00743423	0.00692445	0.00679701	0.00730679	0.00692445	0.00700942	0.00565001	0.00603235	0.00615979	0.00717934	0.00730679	0.00768912	0.00603235	0.00743423	0.0059049	0.00730679	0.00577746	0.00615979	0.00641468	0.00577746	0.00730679	0.00768912	0.00883611	0.00896356	0.00883611	0.0103654
716.52	C39H74O8PN	PE(34:2)	0.976985	0.955957	0.999925	0.974564	0.952261	0.947801	0.981318	1.00655	0.978557	0.864452	0.853874	0.944232	0.980809	1.04504	0.973417	0.756635	0.952134	0.700687	0.795123	0.871207	0.878598	0.864962	0.83616	1.11717	1.05256	1.29738	1.24538	1.28119	1.35983
718.54	C39H76O8PN	PE(34:1)	1.93167	1.84271	1.9527	1.88005	1.86642	1.85074	1.90911	1.96621	1.90869	2.11799	2.08511	2.28239	2.42526	2.54072	2.23741	1.74458	2.20465	1.61471	1.86399	2.14271	1.43897	1.4382	1.37091	1.82551	1.63307	1.9959	1.91383	2.00508	2.13137
720.55	C39H78O8PN	PE(34:0)	0.0112151	0.0117248	0.01147	0.00866619	0.0063722	0.0108327	0.01147	0.00981318	0.0107053	0.0112151	0.0132542	0.0156756	0.0124895	0.0131267	0.0140188	0.0141463	0.0160579	0.0124895	0.0133816	0.0168226	0.00369587	0.00267632	0.00267632	0.00586242	0.00598986	0.00331354	0.00471543	0.00777408	0.00892108
730.54	C40H76O8PN	PE(35:2)	0.051105	0.0483013	0.0502129	0.051105	0.0495757	0.049958	0.0532716	0.053399	0.0522095	0.052252	0.0504678	0.0539088	0.0588791	0.0620652	0.0839856	0.0663983	0.0824562	0.0600261	0.0663983	0.0531441	0.0253613	0.0242143	0.0230674	0.0304591	0.0486836	0.0572223	0.0554381	0.0562028	0.0598986
732.55	C40H78O8PN	PE(35:1)	0.0384031	0.037511	0.0376384	0.0366189	0.0377659	0.0376384	0.0384031	0.039805	0.0386155	0.0454125	0.0456674	0.0494907	0.0507652	0.055608	0.0673329	0.0525494	0.0663133	0.0498731	0.0545885	0.048981	0.015973	0.015973	0.0157181	0.021708	0.0275704	0.0310114	0.0315211	0.0345798	0.0343249
734.57	C40H80O8PN	PE(35:0)	0.00220903	0.00157181	0.00144436	0.0018267	0.00118948	0.00144436	0.00208158	0.0027188	0.00208158	0.00144436	0.00157181	0.00106203	0.00144436	0.00169925	0.00297369	0.00284625	0.0027188	0.00195414	0.00259136	0.000807145	0.000807145	0.000807145	0.000807145	0.000807145	0.00169925	0.00208158	0.00220903	0.00208158	0.00220903
744.55	C41H78O8PN	PE(36:2)	0.293036	0.280037	0.288703	0.284242	0.280419	0.281694	0.292526	0.298771	0.290997	0.284625	0.297752	0.319799	0.337769	0.354846	0.342867	0.268822	0.343504	0.247666	0.28335	0.298261	0.214021	0.211727	0.207776	0.265508	0.279654	0.337514	0.324132	0.342994	0.356503
746.57	C41H80O8PN	PE(36:1)	0.0162279	0.0154632	0.0175023	0.0158455	0.0157181	0.0138064	0.0168651	0.015973	0.0155482	0.0222177	0.0197963	0.024894	0.0251489	0.026041	0.0269332	0.0209433	0.0257862	0.0173749	0.0206884	0.021708	0.00730679	0.00654212	0.00730679	0.009091	0.00972822	0.0111301	0.0111301	0.0118948	0.0104929
748.58	C41H82O8PN	PE(36:0)	0.000722182	0.000594738	0.000467294	0.000594738	0.00097707	0.00110451	0.000722182	0.000849626	0.000892108	0.00033985	0.000849626	0.00097707	0.00148685	0.00110451	0.00097707	0.000849626	0.00097707	0.000722182	0.00110451	0.00110451	0.000594738	0.000594738	0.000849626	0.000722182	0.000722182	0.000849626	0.00110451	0.000849626	0.00110451
758.57	C42H80O8PN	PE(37:2)	0.00645716	0.00531016	0.00581994	0.00556505	0.00543761	0.00505528	0.00556505	0.00620227	0.00560753	0.00594738	0.00607483	0.00645716	0.00671205	0.00696694	0.0102805	0.00798649	0.00964326	0.00734927	0.00811393	0.00632972	0.00212407	0.00199662	0.00199662	0.00225151	0.00492783	0.0056925	0.00531016	0.00556505	0.00620227
760.58	C42H82O8PN	PE(37:1)	0.000509776	0.00063722	0.000254888	0.00063722	0.000764664	0.00063722	0.000509776	0.00063722	0.000594738	0.000509776	0.000127444	0.000254888	0.000764664	0.000382332	0.001147	0.00127444	0.00152933	0.00101955	0.00152933	0.000382332	0.000254888	0.000254888	0.000382332	0.000127444	0.000382332	0.000509776	0.00063722	0.000892108	0.00101955
762.6	C42H84O8PN	PE(37:0)	8.49626e-05	8.49626e-05	8.49626e-05	8.49626e-05	0.000212407	8.49626e-05	0	8.49626e-05	5.66417e-05	0	8.49626e-05	8.49626e-05	8.49626e-05	0.000212407	8.49626e-05	0.00033985	8.49626e-05	0	8.49626e-05	8.49626e-05	0	0	0	8.49626e-05	8.49626e-05	0	8.49626e-05	8.49626e-05	8.49626e-05
772.58	C43H82O8PN	PE(38:2)	0.00097707	0.00097707	0.00110451	0.00110451	0.00110451	0.00110451	0.00123196	0.00110451	0.001147	0.00148685	0.00148685	0.00110451	0.00174173	0.0013594	0.00225151	0.00161429	0.00237895	0.00161429	0.00174173	0.00123196	0.00033985	0.00033985	0.000467294	0.00033985	0.00033985	0.000722182	0.000467294	0.000722182	0.000722182
774.6	C43H84O8PN	PE(38:1)	0	0	0	0	0.000127444	0	0	0	0	0	0.000127444	0	0.000127444	0	0	0.000127444	0	0	0.000127444	0	0	0	0	0.000127444	0	0	0.000127444	0.000127444	0
776.61	C43H86O8PN	PE(38:0)	0	0	0	0.000127444	0	0	0.000127444	0	4.24813e-05	0	0	0	0	0.000127444	0	0	0	0	0	0.000127444	0	0	0	0	0	0.000127444	0	0	0
786.6	C44H84O8PN	PE(39:2)	0	0.000127444	0.000127444	0.000127444	0	0	0.000254888	0	8.49626e-05	0.000127444	0	0	0.000127444	0	0	0	0	0	0	0	0	0	0.000127444	0.000127444	0.000127444	0	0.000127444	0.000127444	0.000127444
788.61	C44H86O8PN	PE(39:1)	8.49626e-05	8.49626e-05	0	8.49626e-05	0	8.49626e-05	8.49626e-05	0	5.66417e-05	0	0	0	0	0	0	0	8.49626e-05	8.49626e-05	0	0	0	8.49626e-05	0	0.000212407	0	8.49626e-05	0	8.49626e-05	8.49626e-05
790.63	C44H88O8PN	PE(39:0)	0	0	0	0	0	0	0	0	0	4.24813e-05	0	4.24813e-05	0	4.24813e-05	0.000169925	4.24813e-05	4.24813e-05	0	0	0	4.24813e-05	0	0	0	0	4.24813e-05	0	0	4.24813e-05
800.61	C45H86O8PN	PE(40:2)	0	0	0	0	0	0	0	0.000127444	4.24813e-05	0	0	0	0	0	0	0	0	0	0	0	0	0.000127444	0.000127444	0	0	0	0.000127444	0	0.000127444
802.63	C45H88O8PN	PE(40:1)	0	0	0	8.49626e-05	0	0	0	0	0	0	0	0	8.49626e-05	0.000212407	0	8.49626e-05	0	0	0	0	0	0	0	0	0	0	0	0	0
814.54	C47H76O8PN	PE(41:2)	0	0	0	0	0	0	0	0	0	0	0	0	0	0	0	0	0	0	0	0	0	0	0	0	0	0	0	0	0
816.55	C47H78O8PN	PE(41:1)	0	0.000127444	0	0	0	0	0	0	0	0	0	0	0	0	0	0	0	0	0	0	0	0	0	0	0	0	0	0	0.000127444
818.57	C47H80O8PN	PE(41:0)	0	0	0	0	0	0	0	0	0	0	0.000127444	0	0	0	0	0	0	0	0	0	0	0	0	0	0	0	0	0	0.000127444
828.65	C47H90O8PN	PE(42:2)	0	0	0	0	0	0	0	0	0	0	0	0	0	0	0	0	0	0	0	0	0	0	0	0.000127444	0	0	0	0	0
830.66	C47H92O8PN	PE(42:1)	0	0	0	0	0	0	0	0	0	0	0	0	0	0	0	0	0	0	0	0	0	0	0	0	0	0	0	0	0
842.57	C49H80O8PN	PE(43:2)	0	0	0	0	0	0	0	0.000127444	4.24813e-05	0	0	0	0	0	0	0	0	0	0	0	0	0	0.000127444	0	0	0	0	0	0
844.58	C49H82O8PN	PE(43:1)	0	0	0	0	0	0	0	0	0	0	0	0	0	0	0	0	0	0	0	0	0	0	0	0	0	8.49626e-05	0	0	0
856.68	C49H94O8PN	PE(44:2)	0	0	0	0	0	0	0	0	0	0	0	0	0	0	0	0	0	0	0	0	0	0	0	0	0	0	0	0	0
858.69	C49H96O8PN	PE(44:1)	0	0	0	0	0	0	0	0	0	0	0	0	0	0	0	0	0	0	0	0	0	0	0	0	0	0	0	0	0
860.71	C49H98O8PN	PE(44:0)	0	0	0	0	0	0	0	0	0	0	0	0	0	0	0	0	0	0	0	0	0	0	0	0	0	0	0	0	0
		Total PE	3.63084	3.48207	3.66941	3.55004	3.50577	3.48827	3.61631	3.69915	3.60124	3.63249	3.62412	3.95327	4.16185	4.38556	4.06954	3.19234	4.00514	2.9474	3.35832	3.69677	2.87785	2.85164	2.74557	3.65101	3.41197	4.16771	4.00939	4.18534	4.41767
608.43	C31H62O8PN	PC(25:0)	5.67204e-05	5.67204e-05	0	0.000226882	0	5.67204e-05	0	0	1.89068e-05	5.67204e-05	0	0	5.67204e-05	5.67204e-05	0	0.000226882	0	0.000141801	0.000397043	0.000311962	0.000652285	0	0.000141801	0.000141801	5.67204e-05	0	5.67204e-05	5.67204e-05	5.67204e-05
648.46	C34H66O8PN	PC(26:1)	0	0	0	0	0	0	0	0	0	0	8.50806e-05	0	0	0	0	0	0	0	0	0	0	0	0	0	0	0	0	0	8.50806e-05
650.47	C34H68O8PN	PC(26:0)	5.67204e-05	0.000141801	0.000141801	0.000141801	0	0	5.67204e-05	0.000141801	6.61738e-05	5.67204e-05	0	0	0	5.67204e-05	5.67204e-05	0	0	0.000141801	0.000397043	0	0.000311962	0.000226882	0	0	0	0	5.67204e-05	0.000226882	0.000141801
662.47	C35H68O8PN	PC(27:1)	0	0	0	0	0	0	8.50806e-05	0	2.83602e-05	0	0	8.50806e-05	0	8.50806e-05	0	0	0	0	8.50806e-05	0	0	0	8.50806e-05	0	0	0	0	0	0
664.49	C35H70O8PN	PC(27:0)	0	0	5.67204e-05	5.67204e-05	5.67204e-05	0	0	5.67204e-05	1.89068e-05	5.67204e-05	0	5.67204e-05	5.67204e-05	0.000141801	0.000141801	5.67204e-05	5.67204e-05	5.67204e-05	5.67204e-05	5.67204e-05	5.67204e-05	0	5.67204e-05	5.67204e-05	0	5.67204e-05	5.67204e-05	5.67204e-05	0
676.49	C36H70O8PN	PC(28:1)	0	0	8.50806e-05	8.50806e-05	0	8.50806e-05	0	8.50806e-05	5.67204e-05	8.50806e-05	0.000170161	8.50806e-05	8.50806e-05	8.50806e-05	8.50806e-05	0.000170161	8.50806e-05	0.000170161	0.000255242	8.50806e-05	0.000170161	8.50806e-05	0.000255242	8.50806e-05	0	0	0	0.000170161	0
678.51	C36H72O8PN	PC(28:0)	8.50806e-05	8.50806e-05	8.50806e-05	0	0	0	0	0	0	0.000255242	0.00102097	0.000255242	0.000170161	0.000425403	0.000425403	0.000425403	0	0.000425403	0.000850806	0.000510484	0.000340323	8.50806e-05	0.000170161	8.50806e-05	0.000170161	0	8.50806e-05	0.000255242	0
692.52	C37H74O8PN	PC(29:0)	0	0	0	8.50806e-05	0	0	0	8.50806e-05	2.83602e-05	0	8.50806e-05	8.50806e-05	8.50806e-05	8.50806e-05	8.50806e-05	8.50806e-05	8.50806e-05	8.50806e-05	8.50806e-05	8.50806e-05	0	8.50806e-05	0	0	8.50806e-05	0	0	0	0
702.51	C38H72O8PN	PC(30:2)	0	8.50806e-05	0	0	0	0	0	0	0	0	0	0	0	0	0	0	0	0	0	0	0	0	0.000170161	0	0	0	0	0	0
704.52	C38H74O8PN	PC(30:1)	8.50806e-05	0.000170161	8.50806e-05	8.50806e-05	8.50806e-05	0.000170161	8.50806e-05	8.50806e-05	0.000113441	8.50806e-05	0.000170161	0.000170161	0.000170161	0.000170161	0.000255242	0.000170161	0.000255242	0.000255242	8.50806e-05	0.000170161	0.000170161	8.50806e-05	8.50806e-05	0.000170161	0.000170161	8.50806e-05	0.000255242	0.000170161	8.50806e-05
706.54	C38H76O8PN	PC(30:0)	0.000141801	0.000141801	5.67204e-05	0.000141801	0.000141801	0	5.67204e-05	5.67204e-05	3.78136e-05	0.000226882	0.000141801	5.67204e-05	5.67204e-05	0.000226882	0.000226882	0.000141801	0.000141801	0.000226882	0.000397043	0.000141801	0.000141801	0.000141801	5.67204e-05	0.000141801	5.67204e-05	5.67204e-05	0.000141801	0.000141801	0.000141801
716.52	C39H74O8PN	PC(31:2)	0	5.67204e-05	5.67204e-05	5.67204e-05	0	0	5.67204e-05	0	1.89068e-05	5.67204e-05	0	0	5.67204e-05	0	0	0	5.67204e-05	0	5.67204e-05	5.67204e-05	0	5.67204e-05	0	0	0	0	5.67204e-05	5.67204e-05	5.67204e-05
718.54	C39H76O8PN	PC(31:1)	2.83602e-05	2.83602e-05	2.83602e-05	0.000113441	2.83602e-05	0	2.83602e-05	0.000113441	4.7267e-05	0	2.83602e-05	0.000113441	2.83602e-05	2.83602e-05	0	2.83602e-05	2.83602e-05	0	2.83602e-05	2.83602e-05	2.83602e-05	2.83602e-05	0	2.83602e-05	2.83602e-05	2.83602e-05	2.83602e-05	2.83602e-05	2.83602e-05
720.55	C39H78O8PN	PC(31:0)	0	2.83602e-05	2.83602e-05	0	2.83602e-05	2.83602e-05	0	2.83602e-05	1.89068e-05	2.83602e-05	0	2.83602e-05	0.000113441	2.83602e-05	2.83602e-05	2.83602e-05	2.83602e-05	0.000198521	2.83602e-05	0	2.83602e-05	0	2.83602e-05	2.83602e-05	0	2.83602e-05	0	2.83602e-05	2.83602e-05
730.54	C40H76O8PN	PC(32:2)	0.000226882	0.000226882	0.000311962	5.67204e-05	0.000141801	0.000226882	5.67204e-05	0.000226882	0.000170161	5.67204e-05	0.000141801	0.000141801	5.67204e-05	0.000141801	0.000141801	0.000226882	0.000311962	0.000226882	0.000226882	5.67204e-05	0.000141801	5.67204e-05	0.000141801	0.000226882	0.000226882	0.000226882	0.000311962	0.000226882	0.000141801
732.55	C40H78O8PN	PC(32:1)	0.00266586	0.00241062	0.00224046	0.00215538	0.0024957	0.00224046	0.0020703	0.00241062	0.00224046	0.00309126	0.00266586	0.0024957	0.0029211	0.00377191	0.00428239	0.00241062	0.00385699	0.00326142	0.00377191	0.00241062	0.0020703	0.00190013	0.00224046	0.00275094	0.0029211	0.00317634	0.00326142	0.0029211	0.0029211
734.57	C40H80O8PN	PC(32:0)	0.000538844	0.000283602	0.000538844	0.000538844	0.000623925	0.000538844	0.000198521	0.000198521	0.000311962	0.000794086	0.000368683	0.000538844	0.000623925	0.000879167	0.00130457	0.000964247	0.00121949	0.00147473	0.00113441	0.000709005	0.000368683	2.83602e-05	0	0.000283602	0.000368683	0.000368683	0.000879167	0.000538844	0.000538844
740.56	C42H78O7PN	PC(33:4)	0	0	0	0	0	0	0	0	0	0	0	0	0	0	0	0	0	8.50806e-05	0	0	0	0	0	0	0	0	0	0	0
742.57	C42H80O7PN	PC(33:3)	0	0	0	0	0	0	0	0	0	0	0	8.50806e-05	0	0	0	0	0	0	0	0	0	0	0	0	0	0	0	0	0
744.59	C42H82O7PN	PC(33:2)	5.67204e-05	5.67204e-05	5.67204e-05	5.67204e-05	5.67204e-05	5.67204e-05	5.67204e-05	5.67204e-05	5.67204e-05	0	5.67204e-05	5.67204e-05	0.000141801	5.67204e-05	0.000141801	5.67204e-05	5.67204e-05	5.67204e-05	0.000141801	5.67204e-05	5.67204e-05	0	5.67204e-05	5.67204e-05	0.000141801	5.67204e-05	0	5.67204e-05	0.000226882
746.6	C42H84O7PN	PC(33:1)	0.000709005	0.000794086	0.000879167	0.000453763	0.000623925	0.000623925	0.000538844	0.000879167	0.000680645	0.000964247	0.000623925	0.000879167	0.000964247	0.000709005	0.00121949	0.000368683	0.00147473	0.000964247	0.000964247	0.000623925	0.000623925	0.000368683	0.000368683	0.000709005	0.000964247	0.000794086	0.000709005	0.000794086	0.000879167
748.62	C42H86O7PN	PC(33:0)	2.83602e-05	2.83602e-05	2.83602e-05	0.000113441	0.000113441	2.83602e-05	2.83602e-05	0.000113441	5.67204e-05	2.83602e-05	0.000198521	0.000113441	2.83602e-05	0.000198521	0.000283602	2.83602e-05	0.000283602	0.000113441	0.000198521	2.83602e-05	0.000113441	2.83602e-05	0	2.83602e-05	2.83602e-05	0.000113441	0.000198521	2.83602e-05	0.000113441
754.54	C42H76O8PN	PC(34:4)	0	0	0	0	0	0	0	0	0	0	0	0	0	0	0	0	0	0	0	0	0	0	8.50806e-05	0	0	0	0	0	0
756.55	C42H78O8PN	PC(34:3)	0.000198521	2.83602e-05	0.000113441	0.000198521	0.000198521	0.000113441	2.83602e-05	0	4.7267e-05	2.83602e-05	2.83602e-05	2.83602e-05	2.83602e-05	0.000113441	0.000113441	2.83602e-05	0.000198521	2.83602e-05	2.83602e-05	2.83602e-05	2.83602e-05	2.83602e-05	0	2.83602e-05	2.83602e-05	2.83602e-05	2.83602e-05	2.83602e-05	2.83602e-05
758.57	C42H80O8PN	PC(34:2)	0.00989771	0.00853642	0.00836626	0.00887675	0.00768562	0.00904691	0.00589892	0.00836626	0.0077707	0.010238	0.00913199	0.0100679	0.0118546	0.0107485	0.0141517	0.0107485	0.0152578	0.0104082	0.01228	0.010238	0.00521828	0.00649449	0.0047078	0.00726021	0.00879167	0.0100679	0.0107485	0.0104082	0.00989771
760.58	C42H82O8PN	PC(34:1)	0.0442987	0.0439583	0.042512	0.0451495	0.044639	0.0462555	0.0312813	0.0470212	0.0415194	0.0660793	0.0580817	0.0651434	0.0675257	0.068972	0.0933051	0.0682914	0.10411	0.0705035	0.0918587	0.0666749	0.0236241	0.0275378	0.0231136	0.0322172	0.0385982	0.0431075	0.0431075	0.0450644	0.042597
762.6	C42H84O8PN	PC(34:0)	0.000255242	0.000170161	0.000340323	0.000680645	0.000510484	8.50806e-05	0	0.000170161	8.50806e-05	0.000425403	0.000170161	0.000595564	0.000510484	0.000595564	0.00144637	0.00102097	0.00110605	0.00119113	0.000425403	0.00136129	0	0	0	0.000170161	0	0	0	0.000255242	0.000425403
786.6	C44H84O8PN	PC(36:2)	0.00510484	0.00493468	0.00518992	0.00561532	0.00544516	0.00595564	0.00442419	0.0048496	0.00507648	0.00655121	0.00765726	0.00621089	0.00850806	0.00578548	0.011656	0.00638105	0.0120815	0.00689153	0.0102948	0.00842298	0.00280766	0.00314798	0.00289274	0.00382863	0.00493468	0.0057004	0.005275	0.0057004	0.00604073
788.61	C44H86O8PN	PC(36:1)	0.000340323	0.000510484	0.000425403	0.000340323	0.000255242	0.000510484	0.000595564	0.000170161	0.000425403	0.000850806	0.000425403	0.000595564	0.000595564	0.000510484	0.00102097	0.000510484	0.00136129	0.00102097	0.00102097	0.000765726	0.000170161	0.000170161	0	0.000170161	0.000170161	0.000170161	8.50806e-05	0.000340323	0.000255242
790.63	C44H88O8PN	PC(36:0)	2.83602e-05	0	2.83602e-05	0	0	2.83602e-05	0	2.83602e-05	1.89068e-05	0.000113441	0	0	2.83602e-05	2.83602e-05	2.83602e-05	0	0	2.83602e-05	2.83602e-05	2.83602e-05	2.83602e-05	2.83602e-05	2.83602e-05	2.83602e-05	2.83602e-05	2.83602e-05	0	0	2.83602e-05
		Total PC	0.0648031	0.0627328	0.0616551	0.0652285	0.0631298	0.0660509	0.0455465	0.0651434	0.0589136	0.0901288	0.081252	0.0878883	0.0946664	0.0939007	0.1304	0.0923692	0.142056	0.0979562	0.125097	0.0928513	0.0371519	0.0405835	0.0346845	0.048496	0.0577698	0.0640941	0.0653419	0.067554	0.064718
701.56	C39H77N2O6P	SM(34:1)	0	0	0	0	0	0	0	0	0	0	0	0	0	6.97219e-05	0	0	0	0	0	0	0	0	0	0	0	0	0	0	6.97219e-05
703.57	C39H79N2O6P	SM(34:0)	0.000104583	0	0.000104583	0	0	0.000104583	0	0	3.4861e-05	0	0	0	0	0.000209166	0	0	0	0	0.000209166	0	0	0	0	0	0	0.000104583	0	0.000104583	0.000104583
729.59	C41H81N2O6P	SM36:2)	0	0	0	0	0	0	0	0	0	0	0	0	0	0	0	0	0	0	0	0	0	0.000104583	0	0	0	0	0	0	0
731.6	C41H83N2O6P	SM(36:1)	0.000104583	0.000104583	0	0.000104583	0.000104583	0	0.000209166	0	6.97219e-05	0	0.000104583	0	0	0	0.000104583	0	0.000104583	0.000104583	0.000104583	0	0	0.000104583	0	0	0.000209166	0	0	0	0.000104583
759.64	C43H87N2O6P	SM(38:1)	0.000278888	0	6.97219e-05	0	6.97219e-05	6.97219e-05	0	6.97219e-05	4.64813e-05	0	6.97219e-05	0.000592636	0	0	0.000488053	0	0.000592636	0	0.000488053	0.000383471	0	0	0.000592636	0	0.000278888	0	0	0	0
761.65	C43H89N2O6P	SM(38:0)	0	0	0	0	0	0	0.00216138	0.000906385	0.00102259	0	0.00132472	0	0.000592636	0.000697219	0	0	0	0.00132472	0	0.000174305	0	0	0.000383471	0	0	0.00184763	0.000592636	0	6.97219e-05
773.65	C44H89N2O6P	SM(39:1)	0.000313749	0.000418331	0.000418331	0.000313749	0.000313749	0.000209166	0.000209166	0.000209166	0.000209166	0.000522914	0.000313749	0.000418331	0.000209166	0.000313749	0.000627497	0.000313749	0.000627497	0.000313749	0.000313749	0.000313749	0.000104583	0.000209166	0.000104583	0.000104583	0.000104583	0.000209166	0.000209166	0.000313749	0.000209166
775.67	C44H91N2O6P	SM(39:0)	0.000313749	0.000209166	0.000209166	0.000313749	0.000418331	0.000209166	0.000313749	0.000313749	0.000278888	0.000418331	0.000313749	0.000522914	0.00073208	0.000522914	0.000941246	0.000418331	0.000941246	0.000522914	0.000836663	0.000522914	0.000209166	0.000104583	0.000104583	0.000104583	0.000209166	0.000104583	0.000313749	0.000313749	0.000313749
785.65	C45H89N2O6P	SM(40:2)	0.000453192	3.4861e-05	0.000139444	3.4861e-05	0.000139444	0.000139444	3.4861e-05	3.4861e-05	6.97219e-05	3.4861e-05	3.4861e-05	3.4861e-05	3.4861e-05	0.000139444	0.000139444	0.000139444	0	3.4861e-05	3.4861e-05	3.4861e-05	0	3.4861e-05	3.4861e-05	0	3.4861e-05	0	3.4861e-05	0.000139444	3.4861e-05
787.67	C45H91N2O6P	SM(40:1)	0.000209166	0	0	0	0.000313749	0	0	0.000104583	3.4861e-05	0.000209166	0	0.000104583	0	0.000209166	0.000104583	0.000313749	0.000313749	0	0	0	0	0.000209166	0	0	0	0	0	0	0
801.68	C46H93N2O6P	SM(41:1)	0.000104583	0.000104583	0.000104583	0.000104583	0.000104583	0.000104583	0.000104583	0.000104583	0.000104583	0	0	0	0.000104583	0	0.000104583	0.000104583	0.000209166	0.000104583	0.000209166	0	0.000104583	0.000104583	0.000104583	0	0.000104583	0	0	0	0.000104583
803.7	C46H95N2O6P	SM(41:0)	0	0.000104583	0.000104583	0	0	0	0	0	0	0	0	0	0	0	0.000104583	0	0.000104583	0.000104583	0.000104583	0	0	0	0	0	0	0	0	0.000104583	0
811.67	C47H91N2O6P	SM(42:3)	0.000104583	0	0.000104583	0.000104583	0.000104583	0.000104583	0.000104583	0.000104583	0.000104583	0	0	0	0	0	0.000104583	0	0	0.000104583	0	0.000104583	0.000104583	0	0	0	0.000104583	0	0	0	0
813.68	C47H93N2O6P	SM(42:2)	3.4861e-05	3.4861e-05	3.4861e-05	3.4861e-05	3.4861e-05	3.4861e-05	0	0	1.16203e-05	0	0	0	0	0	0	0	0	0	0	0	0	0	0	0	0	0	0	0.000139444	0
815.7	C47H95N2O6P	SM(42:1)	0	0	0	6.97219e-05	0	0	0	0	0	0	6.97219e-05	0	6.97219e-05	6.97219e-05	6.97219e-05	0	6.97219e-05	6.97219e-05	0	6.97219e-05	0	0	6.97219e-05	0	6.97219e-05	0	0	6.97219e-05	0
827.7	C48H95N2O6P	SM(43:2)	0	0	0	0	0	0	0	0	0	0	0	0	0	0	0	0	0	0	0	0	0	0	0	0.000104583	0	0	0	0	0
829.71	C48H97N2O6P	SM(43:0)	0	0	0	0	0	0	0	0	0	0	0	0	0	0	0	0	0	0	0	0	0	0	0	0	0	0	0	0	0
843.73	C49H99N2O6P	SM(44:0)	0	0	0	0	0	0	0	0	0	0	0	0	0	0	0	0	0	0	0	0	0	0	0	0	0	0	0	0	0
857.75	C50H101N2O6P	SM(45:0)	0	0	0	0	0	0	0	0	0	0	0	0	0	0	0	0	0	0	0	0	0	0	0	0	0	0	0	0	0
		Total SM	0.00202194	0.00101097	0.00128986	0.00108069	0.0016036	0.000976107	0.00313749	0.00184763	0.00198707	0.00118527	0.0022311	0.00167333	0.00174305	0.0022311	0.00278888	0.00128986	0.00296318	0.00268429	0.00230082	0.0016036	0.000522914	0.000871524	0.00139444	0.000313749	0.00111555	0.00226596	0.00115041	0.00118527	0.00101097
705.59	C39H81N2O6P	DSM(34:0)	0	0	0.000209166	0	0	0	0	0.000104583	3.4861e-05	0.000104583	0	0.000104583	0	0	0	0	0	0	0	0	0.000104583	0	0	0	0	0	0	0	0
733.62	C41H85N2O6P	DSM(36:1)	0	0	0.000104583	0.000313749	0	0	0	0	0	0	0	0	0	0	0	0.000104583	0.000313749	0	0.000104583	0	0.000104583	0	0	0	0	0.000104583	0	0.000104583	0
789.68	C45H93N2O6P	DSM(40:1)	6.97219e-05	6.97219e-05	0	0.000174305	6.97219e-05	0.000174305	6.97219e-05	0.000174305	0.000139444	0	0.000278888	0	0.000174305	0	0.000278888	0.000278888	0.000174305	0	6.97219e-05	6.97219e-05	0	0	6.97219e-05	0	0.000174305	0.000174305	6.97219e-05	0.000174305	0.000174305
817.71	C47H97N2O6P	DSM(42:1)	0	0	0	0	6.97219e-05	0	0	6.97219e-05	2.32406e-05	0	0	6.97219e-05	0	0	0	0	0	6.97219e-05	0	0	0	0	6.97219e-05	0	0	0	0	6.97219e-05	0
831.73	C48H99N2O6P	DSM(43:0)	0.000104583	1.35525e-20	1.35525e-20	0	0	0	0	0	0	0	0	0	1.35525e-20	0	1.35525e-20	1.35525e-20	0	0	0	0	1.35525e-20	0	0	1.35525e-20	1.35525e-20	0	1.35525e-20	0	0
845.75	C49H101N2O6P	DSM(44:0)	0	0	0	0	0	0	0	0	0	0	0	0	0	0	0	0	0	0	0	0	0	0	0	0	0	0	0	0	0
859.76	C50H103N2O6P	DSM(45:0)	0	0	0	1.35525e-20	1.35525e-20	1.35525e-20	0	0	4.51751e-21	1.35525e-20	0	0	1.35525e-20	0	0	1.35525e-20	1.35525e-20	0	1.35525e-20	0	0	0	1.35525e-20	1.35525e-20	1.35525e-20	1.35525e-20	1.35525e-20	0.000104583	0.000104583
		Total DSM	0.000174305	6.97219e-05	0.000313749	0.000488053	0.000139444	0.000174305	6.97219e-05	0.00034861	0.000197545	0.000104583	0.000278888	0.000174305	0.000174305	0	0.000278888	0.000383471	0.000488053	6.97219e-05	0.000174305	6.97219e-05	0.000209166	0	0.000139444	2.71051e-20	0.000174305	0.000278888	6.97219e-05	0.000453192	0.000278888
680.45	C34H63O10P	PG(28:2)	0	0.000866667	0.000366667	0.000266667	0	0	0	0.000766667	0.000255556	0	0	0	6.66667e-05	6.66667e-05	0.000166667	0	0.000466667	0	0.000166667	6.66667e-05	0	0	0	0	0.000166667	0	0	0	0.000366667
682.46	C34H65O10P	PG(28:1)	0	0	0	0	0.0008	0	0.0001	0.0001	6.66667e-05	0.0004	0.002	0	0	0.0019	0	0.001	0.0006	0.003	0.0008	0.0015	0.0007	0.0002	0.0016	0.0013	0.0003	0.0004	0.0007	0.0008	0.0002
684.48	C34H67O10P	PG(28:0)	0	0	0.0001	0	0	0.0001	0	0	3.33333e-05	0	0	0	0	0	0	0	0	0	0	0	0	0	0	0	0	0	0	0	0
708.48	C36H67O10P	PG(30:2)	0	6.66667e-05	0	0.000566667	0	0	6.66667e-05	0	2.22222e-05	6.66667e-05	0	0	0	0	0	0	0	0.000466667	0	6.66667e-05	6.66667e-05	0	0.000266667	0.000266667	0	0	6.66667e-05	0.000266667	0
710.5	C36H69O10P	PG(30:1)	0.001	0.0006	0.0007	0.0009	0.0009	0.0011	0.0014	0.0009	0.00113333	0.0006	0.0012	0.0003	0.0008	0.0012	0.0016	0.0011	0.0009	0.0006	0.0009	0.0008	0.0011	0.0005	0.0013	0.002	0.0012	0.0009	0.0018	0.0008	0.001
712.51	C36H71O10P	PG(30:0)	0.000966667	0.000666667	0.000266667	0.000266667	0	0.000666667	0	0.000566667	0.000411111	0.000366667	0	0.000366667	0.000666667	0	0.000266667	0.000166667	0	6.66667e-05	0.000966667	6.66667e-05	0	0	0	0.000566667	0.000266667	0	6.66667e-05	0.000166667	0.000366667
722.5	C37H69O10P	PG(31:2)	0.000166667	0	6.66667e-05	0	0.000166667	0	0	0	0	6.66667e-05	0	0	0	0	0	0	0	0	0.000166667	0.00126667	6.66667e-05	0	0	0	0	0	0.000566667	6.66667e-05	0.000166667
724.51	C37H71O10P	PG(31:1)	0.0003	0.0002	0.0004	0.0003	0.0001	0	0	0	0	0	0.0001	0	0	0	0.0001	0.0001	0.0001	0.0003	0.0007	0	0.0001	0.0001	0.0003	0.0003	0	0.0004	0.0004	0.0004	0
726.53	C37H73O10P	PG(31:0)	0	0	0	0	0	0	0.0002	0	6.66667e-05	0	0	0	0	0	0	0	0	0	0	0.0007	0	0.0002	0	0.0003	0	0	0	0.0001	0.0002
736.51	C38H71O10P	PG(32:2)	0.0044	0.0034	0.0035	0.0028	0.0043	0.0033	0.0041	0.0029	0.00343333	0.0016	0.0019	0.002	0.0032	0.0031	0.0035	0.0019	0.0029	0.0023	0.0019	0.0033	0.004	0.0047	0.0039	0.0054	0.006	0.0062	0.0055	0.0055	0.0058
738.53	C38H73O10P	PG(32:1)	0.0226	0.0215	0.0233	0.0244	0.0216	0.0202	0.0215	0.0224	0.0213667	0.0201	0.017	0.0216	0.0226	0.0248	0.0251	0.0172	0.0218	0.0169	0.0177	0.0189	0.0173	0.02	0.0203	0.032	0.0248	0.0328	0.0262	0.0295	0.0263
740.54	C38H75O10P	PG(32:0)	0.0018	0.0019	0.0019	0.0023	0.0022	0.0025	0.0018	0.0016	0.00196667	0.0021	0.0023	0.0019	0.002	0.0024	0.0045	0.0029	0.0043	0.0029	0.0043	0.0027	0.0015	0.0014	0.001	0.0005	0.0012	0.0032	0.0029	0.0016	0.0028
750.53	C39H73O10P	PG(33:2)	0.00103333	0.00123333	0.000733333	0.00123333	0.00123333	0.00143333	0.00123333	0.00173333	0.00146667	0.00163333	0.00153333	0.00143333	0.00163333	0.00133333	0.00193333	0.000633333	0.00153333	0.00113333	0.00123333	0.000833333	0.000933333	0.00103333	0.00123333	0.00103333	0.00193333	0.00243333	0.00183333	0.00193333	0.00213333
752.54	C39H75O10P	PG(33:1)	0.0039	0.0054	0.005	0.0053	0.0052	0.0045	0.0053	0.0057	0.00516667	0.0061	0.0053	0.0059	0.0046	0.0064	0.008	0.0058	0.0065	0.0054	0.005	0.0058	0.0032	0.0047	0.0042	0.0055	0.0055	0.0074	0.0068	0.0082	0.0054
754.56	C39H77O10P	PG(33:0)	0	0.0003	0	0.0001	0.0004	0	0.0007	0.0001	0.000266667	0.0005	0	0	0.0004	0.0004	0.0001	0.0004	0	0	0.0005	0.0002	0.0002	0.0002	0	0	0	0	0.0005	0.0002	0
756.54	C38H75O11P	PG(32:0-O)	0	0	0	0	0	0	0	0	0	0	0	0	0	0	6.66667e-05	0	6.66667e-05	0.000166667	0	0	6.66667e-05	0.000166667	0	0	0	0	0.000166667	0	0
762.53	C40H73O10P	PG(34:3)	0.000566667	0.000366667	0.000666667	0.000666667	0.000366667	0.000266667	0.000466667	0.000166667	0.0003	0.000966667	0.000566667	0.000666667	0.000466667	0.000866667	0.000466667	0.000166667	0.000766667	0.000566667	0.000766667	0.000666667	0.000166667	0.000366667	0.000666667	0.000966667	0.000666667	0.000766667	0.000766667	0.000266667	0.000166667
764.54	C40H75O10P	PG(34:2)	0.1475	0.1513	0.1598	0.1593	0.1555	0.1521	0.1507	0.1625	0.1551	0.1651	0.1326	0.1736	0.1964	0.1971	0.1729	0.1239	0.1614	0.1161	0.1196	0.1809	0.1306	0.1406	0.1339	0.1831	0.1535	0.1829	0.1671	0.1801	0.1715
766.56	C40H77O10P	PG(34:1)	0.252467	0.257167	0.261367	0.266467	0.259767	0.244667	0.253667	0.265667	0.254667	0.321167	0.259867	0.337767	0.356867	0.380367	0.370267	0.268367	0.343267	0.244267	0.264767	0.342467	0.160967	0.176867	0.164167	0.249467	0.216867	0.255467	0.241367	0.259167	0.249167
768.57	C40H79O10P	PG(34:0)	0.0007	0	0	0.0019	0.0006	0	0.0003	0.0037	0.00133333	0.0004	0.0003	0.0047	0.0028	0	0	0.0003	0	0.0022	0.0012	0	0.0012	0.0004	0	0	0	0.0016	0	0.0004	0
778.56	C41H77O10P	PG(35:2)	0.0180667	0.0174667	0.0173667	0.0165667	0.0194667	0.0190667	0.0171667	0.0166667	0.0176333	0.0232667	0.0193667	0.0238667	0.0230667	0.0242667	0.0295667	0.0201667	0.0287667	0.0218667	0.0206667	0.0249667	0.00606667	0.00816667	0.00746667	0.0116667	0.0138667	0.0167667	0.0165667	0.0180667	0.0170667
780.57	C41H79O10P	PG(35:1)	0.0102333	0.00973333	0.0128333	0.0123333	0.0130333	0.0108333	0.0121333	0.0117333	0.0115667	0.0180333	0.0141333	0.0189333	0.0182333	0.0161333	0.0262333	0.0180333	0.0227333	0.0186333	0.0185333	0.0166333	0.00373333	0.00363333	0.00373333	0.00583333	0.00743333	0.00823333	0.00823333	0.00923333	0.00833333
782.59	C41H81O10P	PG(35:0)	0	0.000633333	3.33333e-05	0	0.000233333	0	0	0.000233333	7.77778e-05	0	0	0	0.000833333	0.000133333	0.00103333	0.000133333	0.000333333	3.33333e-05	3.33333e-05	0	0	0	0.000133333	0.000233333	0	0.000333333	3.33333e-05	0	0
790.56	C42H77O10P	PG(36:3)	0.0002	5.42101e-20	0	0.0002	0	0.0005	0.0005	0.0001	0.000366667	5.42101e-20	0.0004	0.0004	0.0005	0.0005	0.0003	0.0005	0.0007	0.0004	0.0003	0.0001	5.42101e-20	0	0.0002	5.42101e-20	0.0002	0.0007	0.0006	0.0006	0.0003
792.57	C42H79O10P	PG(36:2)	0.0493	0.0493	0.0513	0.051	0.0529	0.0482	0.0527	0.049	0.0499667	0.0612	0.0497	0.0665	0.0716	0.0738	0.0725	0.0486	0.0639	0.0449	0.0478	0.0662	0.0336	0.0363	0.0322	0.0464	0.0438	0.0529	0.0513	0.0501	0.0536
794.59	C42H81O10P	PG(36:1)	0.0029	0.0025	0.0017	0.0026	0.0023	0.0044	0.0017	0.002	0.0027	0.0047	0.0029	0.0043	0.0047	0.0047	0.0023	0.0043	0.0043	0.0038	0.0032	0.0039	0.0018	0.0009	0.001	0.0009	0.0014	0.0015	0.0011	0.0018	0.0014
796.6	C42H83O10P	PG(36:0)	0.0003	0.0001	0.0004	5.42101e-20	0.0001	0	0	0	0	0.0005	0	0.0001	0.0002	0	0.0005	0.0003	0.0002	0.0005	0.0004	0.0001	0	0.0004	0	5.42101e-20	0.0004	0.0005	0	0.0001	0.0002
806.59	C43H81O10P	PG(37:2)	0.0019	0.0025	0.0022	0.002	0.0019	0.0017	0.0023	0.0028	0.00226667	0.0023	0.0021	0.0023	0.0026	0.0028	0.0046	0.003	0.0049	0.003	0.0019	0.0025	0.0009	0.0006	0.0008	0.0009	0.0015	0.0014	0.0018	0.0014	0.0014
808.6	C43H83O10P	PG(37:1)	0.0002	0.0005	0.0002	0	0.0001	0.0001	0.0001	0	6.66667e-05	0	0	0.0003	0	0.0005	0	0.0001	0.0001	0.0003	0.0006	0	0	0	0	0	0.0001	0.0001	0.0001	0	0.0003
810.62	C43H85O10P	PG(37:0)	1.35525e-20	0.0005	1.35525e-20	0	0	1.35525e-20	0	1.35525e-20	9.03502e-21	0	0	0	0.0002	0	0	0	0.0002	0.0001	0	0.0001	1.35525e-20	0.0002	1.35525e-20	0	0	0	0	0	0
820.6	C44H83O10P	PG(38:2)	0.000533333	0	0.000133333	0.000333333	0.000433333	0.000133333	0.000233333	0.000233333	0.0002	0.000233333	3.33333e-05	0.000233333	0.000533333	0.000433333	0.000633333	0.000333333	0.000333333	0.000633333	0.000833333	0.000133333	0	0	0.000133333	0.000133333	0	0	3.33333e-05	0.000133333	0
822.62	C44H85O10P	PG(38:1)	3.33333e-05	0	3.33333e-05	0	0	0.000433333	0	0	0.000144444	0	0	0	0	0	0	3.33333e-05	0.000233333	0.000333333	0	0	0	0	0	3.33333e-05	0	0	0.000133333	0	3.33333e-05
824.64	C44H87O10P	PG(38:0)	0	0	0	0	0	0	0	0	0	0	0	0	0	0.0001	0	0	0	0	0.0004	0	0.0001	0	0.0003	0	0	0	0	0	0
834.62	C45H85O10P	PG(39:2)	0.000166667	0	0	0	0	0	6.66667e-05	6.66667e-05	4.44444e-05	0	0	0	0.000266667	0	0.000366667	0	0	0	0.000166667	0	0.000166667	0.000166667	0	0.000266667	0	0	6.66667e-05	0.000366667	0
836.64	C45H87O10P	PG(39:1)	0.0001	0	0	0	0	0	0	0	0	0	0.0002	0	0	0.0003	0	0	0.0001	0.0001	0	0.0001	0	0.0003	0	0.0001	0	0	0.0001	0	0
838.65	C45H89O10P	PG(39:0)	0.000166667	0.000766667	0.00116667	0.000866667	0.000666667	0	0.00166667	0	0.000555556	0	0.00196667	0.000266667	0.00156667	0.000466667	0.000366667	0.000666667	0.000966667	0.000866667	0.000366667	0	0.000366667	0.000366667	0	0	0.00136667	0.000566667	0	0	0.000966667
848.64	C46H87O10P	PG(40:2)	0.000266667	0.000166667	0	0	6.66667e-05	0	0.000166667	0.000366667	0.000177778	0	6.66667e-05	0	0	0	0	0.000266667	0	0	6.66667e-05	0.000166667	6.66667e-05	0	0	0	0	0	6.66667e-05	0	0.000166667
850.65	C46H89O10P	PG(40:1)	0	0	0	0	0	0	0	0	0	0	0	0	0	0	0	0	0	0.000666667	0	0	0	0	0	0	0	0	0	0	0
852.67	C46H91O10P	PG(40:0)	0	0.0001	0	0	0	0	0	0	0	0	0.0001	0.0001	0	0	0.0001	0.0001	0.0001	0	0	0	0	0.0001	0.0001	0	0.0001	0	0.0001	0	0
		Total pos scan PG	0.521767	0.529233	0.545533	0.552667	0.544333	0.5162	0.530267	0.552	0.532822	0.6314	0.515633	0.667533	0.7168	0.744067	0.727467	0.520467	0.672467	0.4925	0.515933	0.675133	0.368967	0.402567	0.3789	0.549167	0.482567	0.577467	0.536967	0.571267	0.549333
661.41	C34H63O10P	PG(28:2)	0	0	0	0	0	0	0	0	0	0	0	0	0	0	0	0	0	0	0	0	0	0	0	0	0	0	0	0	0
663.42	C34H65O10P	PG(28:1)	0	0	0	0	0	0	0	0	0	0	0	0	0	0	0	0	0	0	0	0	0	0	0	0	0	0	0	0	0
665.44	C34H67O10P	PG(28:0)	0	0	0	0	0	0	0	0	0	0	0	0	0	0	0	0	0	0	0	0	0	0	0	0	0	0	0	0	0
689.44	C36H67O10P	PG(30:2)	0	0	0	0	0	0	0	0	0	0	0	0	0	0	0	0	0	0	0.00333333	0	0	0	0	0	0.000633333	0	0.00173333	0.00393333	0.000233333
691.45	C36H69O10P	PG(30:1)	0	0	0	0.0014	0	0	0	0	0	0	0	0.0006	0	0	0	0	0	0	0	0	0	0	0	0	0	0	0	0	0
693.47	C36H71O10P	PG(30:0)	0	0	0.0109333	0	0	0	0	0	0	0.00323333	0	0	0	0	0.00123333	0	0.00363333	0	0	0	0	0	0.00713333	0	0	0	0	0	0
703.45	C37H69O10P	PG(31:2)	0.00683333	0	0	0	0	0	0	0	0	0	0	0	0	0.00153333	0	0.00153333	0	0.00153333	0	0	0	0.00393333	0.00603333	0	0	0	0	0.00473333	0.00293333
705.47	C37H71O10P	PG(31:1)	0	0	0	0	0	0	0	0	0	0	0	0	0	0	0	0	0	0	0	0	0	0	0	0	0	0	0	0	0
707.48	C37H73O10P	PG(31:0)	0	0	0	0	0	0.000333333	0.00413333	0.00653333	0.00366667	0.00573333	0.00613333	0.00573333	0.000933333	0	0.00133333	0.00653333	0	0	0.00203333	0.00623333	0	0.000633333	0	0	0.00283333	0.00493333	0.00183333	0	0.00603333
717.47	C38H71O10P	PG(32:2)	0.0213333	0.0151333	0.00643333	0.0151333	0.0163333	0.0199333	0.0179333	0.0209333	0.0196	0.00903333	0.0218333	0.0214333	0.0127333	0	0	0.0143333	0.0195333	0.0159333	0.0222333	0.0134333	0.0155333	0.0166333	0.00673333	0.0154333	0.0130333	0.0192333	0.0126333	0.0231333	0.0205333
719.48	C38H73O10P	PG(32:1)	0.0095	0.0126	0.0147	0.0203	0.0114	0.0141	0.0125	0.0139	0.0135	0.0129	0.0106	0.0186	0.0136	0.0145	0.0161	0.013	0.0128	0.0127	0.0123	0.0137	0.0141	0.021	0.0134	0.0183	0.0152	0.0304	0.0207	0.0212	0.0182
721.5	C38H75O10P	PG(32:0)	0.00553333	0.00283333	0.00373333	0.00583333	0	0	0	0.00453333	0.00151111	0.00823333	0.00583333	0	0.0123333	0	0.0102333	0	0.00193333	0	0.0121333	0.0100333	0.00373333	0	0.00573333	0	0.000533333	0	0	0	0.00643333
731.48	C39H73O10P	PG(33:2)	0	0	0	0	0.0018	0	0	0.0104	0.00346667	0	0	0	0	0.0039	0.0034	0	0	0	0	0	0.0039	0	0.0099	0	0	0	0	0	0
733.5	C39H75O10P	PG(33:1)	0	0	0	0	0	0.0085	0.0082	0.0072	0.00796667	0.002	0	0.0072	0	0	0.0094	0	0.014	0.0109	0.0057	0.005	0	0	0	0	0.0066	0.0119	0.0072	0.0128	0.0049
735.52	C39H77O10P	PG(33:0)	0	0	0	0	0	0	0	0	0	0	0	0	0	0	0	0.0339	0	0	0	0	0	0	0	0	0	0	0	0	0
737.49	C38H75O11P	PG(32:0-O)	0.0059	0	0.0141	0.0108	0	0.0184	0.0071	0.0088	0.0114333	0.0087	0.0069	0.0149	0.0126	0.0131	0.0147	0	0.0106	0.0127	0	0.0169	0.0081	0.0115	0.0099	0.0087	0.009	0.0078	0.0063	0.0125	0.0077
743.48	C40H73O10P	PG(34:3)	0	0	0	0	0	0	0	0	0	0	0	0	0	0	0	0	0	0	0	0	0	0	0	0	0	0	0	0	0
745.5	C40H75O10P	PG(34:2)	0.156	0.1378	0.1372	0.1482	0.1337	0.1593	0.1426	0.1608	0.154233	0.175	0.1234	0.1704	0.1699	0.1822	0.1731	0.1339	0.141	0.1161	0.1264	0.1403	0.1122	0.1521	0.1178	0.1705	0.1512	0.1827	0.1492	0.1784	0.1516
747.52	C40H77O10P	PG(34:1)	0.2744	0.2554	0.2651	0.2592	0.2762	0.2813	0.2851	0.2726	0.279667	0.3017	0.271	0.3476	0.3532	0.375	0.3706	0.2948	0.3701	0.2837	0.2896	0.3138	0.1824	0.1934	0.1809	0.2552	0.2355	0.2721	0.2413	0.2419	0.2505
749.53	C40H79O10P	PG(34:0)	0	0	0	0	0	0	0	3.33333e-05	1.11111e-05	0.000133333	0	0	3.33333e-05	0.00563333	0.00203333	0	0.000933333	0.00223333	0.0206333	0	0	0.00703333	0	0	0	0	0	0	0.000433333
759.52	C41H77O10P	PG(35:2)	0.1407	0.0032	0.0006	0	0	0.0868	0.0761	0	0.0543	0	0.0197	0	0	0.0391	0	0.0274	0	0.0438	0.1211	0	0	0.1645	0	0	0	0.0704	0	0	0
761.53	C41H79O10P	PG(35:1)	0	0	0	0.00663333	0	0	0	0.0140333	0.00467778	0.000533333	0	0.0132333	0	0.0236333	0.0256333	0.0194333	0.0148333	0.0132333	0	0.00703333	0.00103333	0	0	0.00653333	0.0171333	0.0119333	0.00593333	0.0115333	0
763.55	C41H81O10P	PG(35:0)	0.00386667	0.00406667	0	0	0	0	0.00256667	0	0.000855556	0	0	0	0	0	0	0.00616667	0.00326667	0.00186667	0	0	0	0	0	0	0	0	0	0	0.00136667
771.52	C42H77O10P	PG(36:3)	0	0	0	0	0	0	0	0	0	0	0	0	0	0	0	0	0	0	0	0	0	0	0	0	0	0	0	0.0025	0
773.53	C42H79O10P	PG(36:2)	0.0486667	0.0493667	0.0529667	0.0547667	0.0523667	0.0412667	0.0591667	0.0459667	0.0488	0.0553667	0.0448667	0.0622667	0.0650667	0.0728667	0.0632667	0.0516667	0.0684667	0.0424667	0.0722667	0.0558667	0.0302667	0.0356667	0.0268667	0.0366667	0.0522667	0.0546667	0.0444667	0.0429667	0.0409667
775.55	C42H81O10P	PG(36:1)	0.00306667	0.00496667	0.00246667	0.00676667	0	0.00466667	0.00296667	0.0116667	0.00643333	0.00386667	0.00396667	0.00646667	0.0158667	0.00826667	0.0179667	0.00526667	0.00426667	0.0120667	0.00846667	0.00626667	0.000266667	0.00166667	0.00526667	0.00696667	0.00566667	0.00426667	0.00946667	0.00416667	0.00636667
777.56	C42H83O10P	PG(36:0)	0	0	0	0	0	0	0	0	0	0	0	0	0	0	0	0	0	0	0	0	0	0	0	0	0	0	0	0	0
787.55	C43H81O10P	PG(37:2)	0	0	0	0.0041	0	0	0	0	0	0.0043	0	0	0	0	0.0065	0	0.0073	0	0	0	0.0022	0	0	0	0	0	0.0051	0	0
789.56	C43H83O10P	PG(37:1)	0.0023	0	0.0007	0.0015	0.0014	0	0	0	0	0	0	0	0.0027	0	0.0012	0	0.0002	0.0043	0	0	0.0021	0	0	0	0.0054	0	0.0019	0	0.0037
791.58	C43H85O10P	PG(37:0)	0.00303333	0	0	0	0	0	0	0	0	0	0	0	0	0	0.00503333	0.00863333	0.00473333	0.00623333	0.00733333	0	0	0	0	0	0.00563333	0	0	0	0.00443333
801.56	C44H83O10P	PG(38:2)	0	0	0	0	0	0	0	0	0	0	0	0	0	0	0	0	0	0	0	0	0	0	0	0	0	0	0	0	0
803.58	C44H85O10P	PG(38:1)	0.0105	0.0116	0.0087	0.0061	0.0055	0.0092	0	0.0053	0.00483333	0.012	0.0047	0.0138	0.0135	0.0189	0.0114	0.0149	0.0131	0.0172	0.0035	0.0091	0.0084	0.0069	0.006	0.014	0	0	0.0166	0.0093	0.014
805.59	C44H87O10P	PG(38:0)	0.00663333	0.0235333	0.0159333	0.0178333	0.0247333	0.0246333	0.0273333	0.0223333	0.0247667	0.0217333	0.0197333	0.0234333	0.0226333	0.0261333	0.0276333	0.0183333	0.0353333	0.0218333	0.0244333	0.0225333	0.0215333	0.0270333	0.0146333	0.0233333	0.0174333	0.00583333	0.0112333	0.0159333	0.0148333
815.58	C45H85O10P	PG(39:2)	0	0	0	0	0	0	0	0	0	0	0	0	0	0	0	0	0	0	0	0	0	0	0	0	0	0	0	0	0
817.59	C45H87O10P	PG(39:1)	0	0	0.0022	0	0	0.0166	0	0.015	0.0105333	0	0	0.0032	0	0.0155	0.0082	0	0	0.0129	0	0	0.0038	0.0034	0	0	0	0	0.0087	0	0.0085
819.61	C45H89O10P	PG(39:0)	0	0.00286667	0	0	0.00636667	0	0	0	0	0.00116667	0	0.000466667	0	0.00356667	0	0.00366667	0.0103667	0.000166667	0.00166667	0.00246667	0.00626667	0.00216667	0	0.000866667	0.00936667	0	0.00576667	0.00836667	0.00136667
829.59	C46H87O10P	PG(40:2)	0.0049	0.0069	0.0066	0.008	0.0057	0	0.0063	0.0058	0.00403333	0.0048	0.0032	0.0092	0.0041	0.0074	0.0012	0	0	0.0073	0	0.0066	0	0.0007	0	0.0067	0.0061	0	0.008	0.0081	0
831.61	C46H89O10P	PG(40:1)	0.00486667	0.00126667	0	0.00236667	0	0.00856667	0	0.00466667	0.00441111	0	0	0.00566667	0.00516667	0.00466667	0.00416667	0.0100667	0.00566667	0	0	0	0	0	0	0	0	0	0	0	0.00566667
833.62	C46H91O10P	PG(40:0)	0	0	0.000266667	0	0.000666667	0	0	0	0	6.66667e-05	0.000166667	0	0	0	0	0	0	0.000666667	0.000666667	0.000666667	0.000666667	0.000666667	0.000666667	0.000666667	0.000166667	0.000666667	0.000666667	0.000666667	0
857.62	C48H91O10P	PG(42:2)	0.00266667	0.00906667	0	0.00236667	0	0	0.00326667	0	0.00108889	0	0	0.00386667	6.66667e-05	0	0	0	0	0.00466667	0	0	0	0	0	0.000266667	0	0.00606667	0	0.0112667	0
859.64	C48H93O10P	PG(42:1)	0	0	0	0	0	0.0029	0	0	0.000966667	0	0	0	0	0	0	0	0	0	0	0	0	0	0	0	0	0	0.0042	0.0001	0
		Total neg scan PG	0.7107	0.5406	0.542633	0.5713	0.536167	0.6965	0.655267	0.6305	0.660756	0.6305	0.542033	0.728067	0.704433	0.8159	0.774333	0.663533	0.742067	0.6445	0.7338	0.629933	0.4165	0.648933	0.410967	0.564133	0.5537	0.6829	0.562933	0.6135	0.5707
793.54	C40H79O11PN2	LysylPG(28:0)	0.0049	0.0096	0.0119	0.0076	0.0051	0.0033	0.0131	0.0019	0.0061	0.0047	0.0099	0.0042	0.0028	0.0018	0.0046	0.0081	0.0037	0.0061	0.0049	0.0045	0.0155	0.0084	0.0099	0	0	0.015	0.0083	0.0082	0
817.54	C42H79O11PN2	LysylPG(30:2)	0.00673333	0	0.00403333	0.00303333	0	0	0	0.00253333	0.000844444	0	0.00143333	0.00893333	0	0	0	0.00143333	0	0	0.00563333	0	0	0	0.00423333	0.00453333	0	0.00423333	0.00193333	0.00493333	0.00563333
819.56	C42H81O11PN2	LysylPG(30:1)	0.00103333	0	0.00193333	0	0.00523333	0	0.00643333	0	0.00214444	0.00303333	0.000533333	0.00653333	0	0.00253333	0	0.00543333	0.000433333	0	0	0.00393333	0.00233333	0.00733333	0.00213333	0.00213333	0.00213333	0.0138333	0.0115333	0	0.00713333
821.57	C42H83O11PN2	LysylPG(30:0)	0.000266667	0	0.00486667	0.00756667	0	0.00146667	0.00696667	0.000166667	0.00286667	0.00346667	0.00446667	0.00626667	0.00536667	0.0128667	0.00606667	0	0.00676667	0.00606667	0.00296667	0	0.00556667	0.0109667	0.000466667	0.00566667	0	0.000366667	0.00726667	0.00746667	0.00936667
831.56	C43H81O11PN2	LysylPG(31:2)	0.00366667	0	0.000966667	0	0	0	0	0	0	0	0.00576667	0	0.00226667	0.00326667	0.00316667	0	0.00116667	0	0	0	0	0.00346667	0	0	0	0	0	0	0
833.57	C43H83O11PN2	LysylPG(31:1)	0.00613333	0.00693333	0.00213333	0.00333333	0	0.00263333	0.00423333	0	0.00228889	0.00393333	0.00173333	0.00143333	0	0	0	0.00753333	0	0.00103333	0.00123333	0	0.00363333	0.00673333	0	0.0121333	0.00113333	0.00423333	0	0.00463333	0
835.59	C43H85O11PN2	LysylPG(31:0)	0	0	0	0	0	0	0	0	0	0	0	0	0	0	0	0	0	0	0	0	0	0	0	0	0	0	0	0	0
845.57	C44H83O11PN2	LysylPG(32:2)	0	0	0.00333333	0	0	0	0	0	0	0	0.00543333	0	0	0	0	0.000533333	0.00413333	0.00113333	0	0	0.00403333	0	0	0	0	0.00203333	0	0	0.000333333
847.59	C44H85O11PN2	LysylPG(32:1)	0.00216667	0	6.66667e-05	0.00516667	0	0	0.00276667	0.000266667	0.00101111	0.00456667	0.00326667	0.00146667	0.00506667	0.000166667	0.00716667	0	0.00496667	0.000266667	0.00556667	0.00326667	0.00596667	0.00106667	0.00516667	0	0.0161667	0.00636667	0.00876667	0.00216667	0.00366667
849.6	C44H87O11PN2	LysylPG(32:0)	0	0.000466667	0.0109667	0	0	0	0	0.000766667	0.000255556	0	0.00506667	0	0	0.00266667	0	0	0	0	0	0	0.000166667	0	0	0	0	0.00156667	0	0	0.00846667
859.59	C45H85O11PN2	LysylPG(33:2)	0.00553333	0.00293333	0.00503333	0.00363333	0.00263333	0.00643333	0.00753333	0.00893333	0.00763333	0.00643333	0.00693333	0.00513333	0.00463333	0.00603333	0	0.00983333	0.00293333	0.00223333	0.0106333	0.00433333	0.00733333	0.0137333	0	0.00383333	0.0103333	0.00523333	0.00963333	0.00503333	0.00343333
861.6	C45H87O11PN2	LysylPG(33:1)	0	0.0006	0	0	0.002	0	0	0	0	0	0.0032	0.0049	0	0	0	0	0	0	0	0	0	0	0	0	0	0	0.0018	0	0
863.62	C45H89O11PN2	LysylPG(33:0)	0	0	0.00363333	0.000633333	0	0	0	0.00203333	0.000677778	3.33333e-05	0.00283333	0	0	0.000833333	0	0	0	0	0.000433333	0	0	0.000833333	0	0.00213333	0	0.00653333	0	0	0.00553333
869.57	C46H83O11PN2	LysylPG(34:4)	0	0	0.00446667	0	0	0.00396667	0.00386667	0	0.00261111	0.00466667	0	0.00186667	0.00446667	0.00286667	0.00256667	0.000366667	0.00166667	0.00196667	0.00776667	0	0.00626667	0	0.000266667	6.66667e-05	0.00306667	0.00156667	0.00956667	0.00306667	0.00366667
871.59	C46H85O11PN2	LysylPG(34:3)	0	0.00336667	0	0.00716667	0	0.00446667	0.000866667	0.00686667	0.00406667	0.00156667	0	0.00136667	0.00586667	0.00166667	0	0.00536667	0.00206667	0	0.00206667	0	0.00166667	0.00506667	0	0	0.00196667	0.00636667	0.00326667	0.00986667	0.000566667
873.6	C46H87O11PN2	LysylPG(34:2)	0.00583333	0.00133333	0.00413333	0.00133333	0.00473333	0	0.00443333	0.000533333	0.00165556	0.00463333	0.0100333	0.00443333	0.00453333	0	0.00753333	0.00463333	0	0.00653333	0.00733333	0.00593333	0	0.00923333	0.00153333	0.00233333	0	0.00693333	0.00173333	0.00403333	0.00103333
875.62	C46H89O11PN2	LysylPG(34:1)	0	3.33333e-05	0.00343333	0	0.00523333	0.00493333	0.00243333	0.00163333	0.003	0	0.00183333	0.00233333	0.00723333	0	0.00323333	0	0.00803333	0.00523333	0.00383333	0	0.000733333	0.00253333	0	0.000633333	0.000633333	0	0.00703333	0	0
877.63	C46H91O11PN2	LysylPG(34:0)	0.0107333	0.00543333	0.00413333	0.0121333	0.00853333	0.00353333	0.000333333	0	0.00128889	0.00623333	0.00243333	0.0114333	0.00183333	0.00513333	0	0.00863333	0.00993333	0	0.00633333	0.00103333	0.00503333	0.00223333	0.00443333	0	0	0.00813333	0	0.00513333	0.00133333
887.62	C47H89O11PN2	LysylPG(35:2)	0	0	0	0.00246667	0	0.00446667	0	0	0.00148889	0	0	0.0111667	0	0	0.00626667	0.00306667	0	0.00276667	0	0.00556667	0	0.000166667	0	0	6.66667e-05	0	0.00146667	0	0.000366667
889.63	C47H91O11PN2	LysylPG(35:1)	0.00383333	0	0.00333333	0.00173333	0.00403333	0.0118333	0.0127333	0	0.00818889	0.00463333	0.00803333	0	0.0132333	0.00553333	0.000733333	0	0.00673333	0.000133333	0	0.00483333	0.00553333	0.00423333	0.00243333	0.00583333	0.00543333	0.00913333	0.00753333	0.00453333	0.00633333
891.65	C47H93O11PN2	LysylPG(35:0)	0	0	0	0	0.0003	0	0	0	0	0.0025	0	0	0	0	0	0.0042	0	0	0.0025	0	0.0018	0.0019	0	0	0	0	0.0013	0	0.0016
897.6	C48H87O11PN2	LysylPG(36:4)	0.00143333	0.00133333	0	0.00603333	0	0.000633333	0	0	0.000211111	0.00453333	0.00183333	0.00693333	0.00133333	0.000533333	0.00183333	0	0	0.00593333	0	0	0.000233333	0.00413333	0	0	0.00153333	0.0111333	0	0.00343333	0.000433333
899.62	C48H89O11PN2	LysylPG(36:3)	0	0	0	0	0.00516667	0.00396667	0.000966667	0	0.00164444	0	0.00176667	0.00376667	0	0.000166667	0.000666667	0.00136667	0	0	0.0103667	0	0.00236667	0.00506667	0	0.000766667	0	0.00386667	0	0	0
901.63	C48H91O11PN2	LysylPG(36:2)	0.0011	0	0	0	0	0	0.0005	0.0045	0.00166667	0	0.0002	0.0024	0.0031	0	0	0	0.0001	0.0016	0	0	0	0	0	0	0.0008	0	0	0.0008	0
903.65	C48H93O11PN2	LysylPG(36:1)	0.00183333	0.00443333	0.00593333	0.00143333	0.000433333	0.00453333	0.00363333	0	0.00272222	0	0.00643333	0.00423333	0	0	0.00363333	0	0.000733333	0.00703333	0.00323333	0.00233333	0	0	0	0	0.00413333	0.00123333	0	0.00453333	0
905.66	C48H95O11PN2	LysylPG(36:0)	0	0.00183333	0.000833333	0	0	0	0	0	0	0	0	0	0	0	0	0	0	0	0	0	0	0.00283333	0.00873333	0.00253333	0	0.000933333	0	0	0
915.65	C49H93O11PN2	LysylPG(37:2)	0.0131	0.0038	0	0	0	0	0	0.0019	0.000633333	0	0.0048	0.0027	0.0036	0.004	0.0028	0.0002	0.0007	0	0	0	0	0.0101	0.0013	0.0036	0	0	0	0	0.006
917.66	C49H95O11PN2	LysylPG(37:1)	0	0	0	0.000133333	0	0.00223333	0.00213333	0	0.00145556	0	0.00193333	0.00543333	0	0	0.00373333	0.000533333	0.00433333	0	0.00563333	0.00323333	0	0.00683333	0	0	0.00243333	0	0.00253333	0	0
919.68	C49H97O11PN2	LysylPG(37:0)	0.00123333	0	0	0	0	0	0	0	0	0	0	0	0	0	0.00403333	0	0	0	0	0.000133333	0	0.000533333	0.00193333	0.00243333	0	0	0.00353333	0	0
929.66	C50H95O11PN2	LysylPG(38:2)	0	0	0	0	0	0	0	0	0	0	0.000766667	0.00796667	0	0	0	0	0	0	0	0	0.00326667	0	0	0	0.00186667	0.00576667	0	0	0
931.68	C50H97O11PN2	LysylPG(38:1)	0.0066	0.0033	0.0028	0.0003	0.0002	0.0022	0.0002	0.0009	0.0011	0.0045	0	0.0005	0	0.0041	0.0032	0.0018	0	0	0.0066	0	0	0.0025	0	0	0	0.004	0.002	0.0042	0.0026
933.7	C50H99O11PN2	LysylPG(38:0)	0.000233333	0	0	0	0	0	0.00253333	0	0.000844444	0	0	0	0.00223333	0.00183333	0	0	0.00163333	0	0	0	0.00323333	0.00143333	0	3.33333e-05	0.000933333	0.000333333	0	0	0.000333333
		Total LysylPE	0.0763667	0.0454	0.0779333	0.0637	0.0436	0.0606	0.0756667	0.0329333	0.0564	0.0594333	0.0906333	0.1054	0.0675667	0.056	0.0612333	0.0630333	0.0600333	0.0480333	0.0870333	0.0391	0.0746667	0.111333	0.0425333	0.0486667	0.0526333	0.1188	0.0892	0.0720333	0.0678333
		Total Polar Lipids Detected (pos scan PG)	4.30214	4.12828	4.36666	4.24257	4.16583	4.14092	4.27994	4.36687	4.26258	4.42122	4.32567	4.82162	5.05139	5.29128	5.00072	3.87835	4.89288	3.59726	4.09902	4.51284	3.36723	3.41568	3.21172	4.30631	4.01328	4.93878	4.71358	4.9109	5.11443
		Total Polar Lipids Detected (neg scan PG)	4.49107	4.13965	4.36376	4.26121	4.15767	4.32122	4.40494	4.44537	4.39051	4.42032	4.35207	4.88216	5.03902	5.36312	5.04759	4.02142	4.96248	3.74926	4.31688	4.46764	3.41477	3.66204	3.24378	4.32127	4.08441	5.04422	4.73954	4.95313	5.13579

[truncated: 5 more sheets: 2 Background subtracted, 1 LipidomeDB output, Response Factors, mass spec parameters, Sheet1]
